# Supplementary material for: Lipoprotein(a) levels in a sample of 115,197 subjects from the largest Brazilian private laboratory
Source: PLoS One. 2025 Jun 27;20(6):e0326365. doi: 10.1371/journal.pone.0326365 (PMC12204575; doi:10.1371/journal.pone.0326365)
Supplement: S1 File — LP(a) data analysis spreadsheet. (XLSX) [file pone.0326365.s001.xlsx]

## Sheet: dados_lpa_modificados_analise_a
ordem	chave	CID_Codigo	Idade	lpa_media	ldl	hdl	tg	pcr	Faixa_Etaria	Genero	Classe_Glicemica	HDL_baixo	Dislipidemico	Sindrome_Metabolica_criterios	LDL_maior_130	Hipertrigliceridemia	Lpa_Categorizado	PCR_Categ	Lpa_mediana_CutOff_ROC_55	Desfechos_Lpa_a	Periodo_Internacao	LPA_5_CATEG	LPA_Categ_30	LPA_Categ_50	LPA_Categ_70	LPA_Categ_90	Diabetico
d4735e3a	A8e771195	1	43	19.9	66.2	63	49	1.19	6	1	2	0	0	0	0	0	1	0	0	-999	-999	2	0	0	0	0	0
A4e074085	be471dd2	1	31	6.16	95.8	60	86	1.07	5	2	3	0	0	0	0	0	1	0	0	-999	-999	2	0	0	0	0	0
A2c624232	A42018273	1	68	10.7	110.2	59	74	46.23	8	1	3	0	0	0	0	0	1	2	0	-999	-999	2	0	0	0	0	0
A19581e27	A1dafe9c9	1	38	15.3	158	55	80	-999	5	1	2	0	0	0	1	0	1	-999	0	-999	-999	2	0	0	0	0	0
A4a44dc15	e95e0719	1	30	7.7	143.4	71	43	-999	4	1	2	0	0	0	1	0	1	-999	0	-999	-999	2	0	0	0	0	0
A3fdba35f	A05a72154	1	33	8.59	108.8	71	56	-999	5	1	2	0	0	0	0	0	1	-999	0	-999	-999	2	0	0	0	0	0
e629fa65	A6c493ad1	1	25	15.9	88.4	50	48	-999	4	1	1	0	0	0	0	0	1	-999	0	-999	-999	2	0	0	0	0	-999
A4523540f	A8b87fed8	1	32	6.83	112	73	95	1.25	5	2	2	0	0	0	0	0	1	0	0	-999	-999	2	0	0	0	0	0
A9400f1b2	A6a49d2b7	1	56	10.35	39.2	44	79	7.1	7	1	3	0	0	0	0	0	1	0	0	-999	-999	2	0	0	0	0	0
f5ca38f7	b17ef6d1	1	50	4.74	128.86	105	61.6	1	6	1	3	0	0	0	0	0	1	0	0	-999	-999	2	0	0	0	0	0
A785f3ec7	A1db01826	1	46	4.88	-999	60	115.4	1	6	2	2	0	0	0	-999	0	1	0	0	-999	-999	2	0	0	0	0	0
c2356069	A361673fe	1	71	1.18	-999	62.8	101	-999	9	2	3	0	0	0	-999	0	1	-999	0	-999	-999	2	0	0	0	0	0
b7a56873	ca7334a4	1	74	0.6	69.5	49	128.6	7	9	1	4	0	0	0	0	0	1	0	0	-999	-999	2	0	0	0	0	1
A670671cd	a1c0af1b	1	38	14.9	68.6	57	102	-999	5	1	2	0	0	0	0	0	1	-999	0	-999	-999	2	0	0	0	0	0
e29c9c18	A6953c2a8	1	44	7.66	74	64	115	-999	6	1	3	0	0	0	0	0	1	-999	0	-999	-999	2	0	0	0	0	0
A86e50149	ddfaefc3	1	95	5.04	63.6	61	142	0.96	11	1	4	0	0	0	0	0	1	0	0	-999	-999	2	0	0	0	0	1
A0b918943	b9213918	1	24	16.4	95.6	52	82	0.89	4	1	2	0	0	0	0	0	1	0	0	-999	-999	2	0	0	0	0	0
A3d914f93	A2e147916	1	33	19.2	118.2	50	124	7.26	5	2	3	0	0	0	0	0	1	0	0	-999	-999	2	0	0	0	0	0
A44cb730c	ab0a2f06	1	28	19.9	80.4	60	48	0	4	2	2	0	0	0	0	0	1	0	0	-999	-999	2	0	0	0	0	0
A811786ad	db74ec06	1	50	14.4	-999	94.8	148.5	0.9	6	1	3	0	0	0	-999	0	1	0	0	-999	-999	2	0	0	0	0	0
A25fc0e70	A529f3748	1	58	1.89	-999	51.1	90	-999	7	1	2	0	0	0	-999	0	1	-999	0	-999	-999	2	0	0	0	0	0
A31489056	ee1f2260	1	31	3.71	50.22	41	103.9	2.1	5	1	3	0	0	0	0	0	1	0	0	-999	-999	2	0	0	0	0	0
A41cfc0d1	e12f30e7	1	55	16.55	-999	47	129.1	-999	7	1	4	0	0	0	-999	0	1	-999	0	-999	-999	2	0	0	0	0	1
c837649c	A99b9da0e	1	32	12.25	32.4	53	43	-999	5	1	2	0	0	0	0	0	1	-999	0	-999	-999	2	0	0	0	0	0
A39fa9ec1	A4e4d19fa	1	27	25.6	117.4	57	33	0.89	4	1	2	0	0	0	0	0	1	0	0	-999	-999	2	0	0	0	0	0
da4ea2a5	A62bb4451	1	29	18.4	224.6	88	57	-999	4	1	2	0	0	0	1	0	1	-999	0	-999	-999	2	0	0	0	0	0
A108c995b	A29720750	1	54	2.53	88.8	66	86	-999	7	2	3	0	0	0	0	0	1	-999	0	-999	-999	2	0	0	0	0	0
c75cb66a	d1de4364	1	53	14.9	121.4	67	63	-999	7	1	3	0	0	0	0	0	1	-999	0	-999	-999	2	0	0	0	0	0
f369cb89	A3bef48c1	1	79	29.8	124.8	45	146	-999	9	1	4	0	0	0	0	0	1	-999	0	-999	-999	2	0	0	0	0	1
f74efabe	faca928c	1	30	6.39	115.2	60	119	-999	4	1	2	0	0	0	0	0	1	-999	0	-999	-999	2	0	0	0	0	0
a88a7902	A9bfb5518	1	52	2.72	114.8	75	31	-999	7	1	2	0	0	0	0	0	1	-999	0	-999	-999	2	0	0	0	0	0
A98a3ab7c	f7cc30d9	1	21	13.6	114.2	70	44	0.15	4	2	2	0	0	0	0	0	1	0	0	-999	-999	2	0	0	0	0	0
A48449a14	A891937cb	1	66	11.6	108.6	57	117	-999	8	2	2	0	0	0	0	0	1	-999	0	-999	-999	2	0	0	0	0	0
a46e3763	b61a89e7	1	30	3.68	129.6	63	82	0.06	4	2	2	0	0	0	0	0	1	0	0	-999	-999	2	0	0	0	0	0
A434c9b5a	db36468d	1	36	7.59	76.98	57	110.1	-999	5	2	3	0	0	0	0	0	1	-999	0	-999	-999	2	0	0	0	0	0
A8b940be7	A604beb22	1	32	2.92	77.7	70.7	145.4	-999	5	1	2	0	0	0	0	0	1	-999	0	-999	-999	2	0	0	0	0	0
e3d6c4d4	A8147f400	1	48	2.92	73.2	54	72.9	-999	6	1	2	0	0	0	0	0	1	-999	0	-999	-999	2	0	0	0	0	0
ad48ff99	A65b6b2f3	560	63	11.03	-999	51	125.9	0.4	8	2	3	0	0	0	-999	0	1	0	0	0	1	2	0	0	0	0	0
A7b1a278f	eb7d7e38	1	17	2.53	111.4	60	93	2.22	3	1	2	0	0	0	0	0	1	0	0	-999	-999	2	0	0	0	0	0
A16dc368a	a5cbc766	1	45	5.11	80.5	80.4	26.6	0.9	6	2	2	0	0	0	0	0	1	0	0	-999	-999	2	0	0	0	0	0
A37834f2f	A283ac5f6	1	65	3.46	108.9	60.6	76	0.8	8	1	4	0	0	0	0	0	1	0	0	-999	-999	2	0	0	0	0	1
A454f63ac	A2dff917b	1	33	2.53	127.4	74	88	0.03	5	1	3	0	0	0	0	0	1	0	0	-999	-999	2	0	0	0	0	0
A5ef6fdf3	ffea2ca1	1	46	6.73	104.8	73	66	-999	6	1	2	0	0	0	0	0	1	-999	0	-999	-999	2	0	0	0	0	0
A28dae7c8	A722b692b	1	33	3.24	97.8	51	66	0.55	5	1	2	0	0	0	0	0	1	0	0	-999	-999	2	0	0	0	0	0
A2ac878b0	d1e6e482	1	72	29.2	97	58	130	1.48	9	2	2	0	0	0	0	0	1	0	0	-999	-999	2	0	0	0	0	0
A2abaca49	f0d784ae	1	27	29.2	85.4	73	103	-999	4	1	2	0	0	0	0	0	1	-999	0	-999	-999	2	0	0	0	0	0
a665a459	A62e25bc1	1	33	22.7	95.8	97	76	-999	5	1	2	0	0	0	0	0	1	-999	0	-999	-999	2	0	0	0	0	0
A0f8ef337	A11d01ee8	1	28	16.6	84.2	63	84	-999	4	2	2	0	0	0	0	0	1	-999	0	-999	-999	2	0	0	0	0	0
A65a69990	A691c6d7f	1	25	18.8	114.6	79	97	-999	4	1	2	0	0	0	0	0	1	-999	0	-999	-999	2	0	0	0	0	0
A922c7954	A97531b35	1	35	2.53	90	58	60	-999	5	1	2	0	0	0	0	0	1	-999	0	-999	-999	2	0	0	0	0	0
d80eae6e	bd00a81a	1	39	14	101	57	50	-999	5	1	2	0	0	0	0	0	1	-999	0	-999	-999	2	0	0	0	0	0
d6a40317	A5f825243	1	33	5.34	92.4	78	68	8.66	5	1	2	0	0	0	0	0	1	0	0	-999	-999	2	0	0	0	0	0
d4ee9f58	ba2a415a	1	53	15.4	120.2	64	58	-999	7	1	2	0	0	0	0	0	1	-999	0	-999	-999	2	0	0	0	0	0
A0a5b046d	A6cff645d	1	29	9.93	-999	54	66.3	6.5	4	1	2	0	0	0	-999	0	1	0	0	-999	-999	2	0	0	0	0	0
A1d28c120	fa3d600a	1	24	3.12	-999	51	94.7	-999	4	2	2	0	0	0	-999	0	1	-999	0	-999	-999	2	0	0	0	0	0
A620c9c33	A097c87a1	1	61	14.99	75.5	60.8	93.4	-999	8	1	3	0	0	0	0	0	1	-999	0	-999	-999	2	0	0	0	0	0
A210e3b16	c1e5289e	1	33	1.74	-999	116	51.9	-999	5	1	2	0	0	0	-999	0	1	-999	0	-999	-999	2	0	0	0	0	0
a512db27	A3b8ae058	1	48	8.24	107.4	68	63	-999	6	1	2	0	0	0	0	0	1	-999	0	-999	-999	2	0	0	0	0	0
bc52dd63	A6fcec247	1	40	13.2	117.2	73	89	0.42	5	2	2	0	0	0	0	0	1	0	0	-999	-999	2	0	0	0	0	0
e0f05da9	a50b5be5	1	27	4.47	103	53	105	-999	4	2	3	0	0	0	0	0	1	-999	0	-999	-999	2	0	0	0	0	0
A80c3cd40	A354c0816	1	47	16.8	95	50	135	-999	6	1	3	0	0	0	0	0	1	-999	0	-999	-999	2	0	0	0	0	0
A68519a9e	A9707a1eb	1	48	6.9	178	61	60	-999	6	2	3	0	0	0	1	0	1	-999	0	-999	-999	2	0	0	0	0	0
A41e521ad	A08e0c37e	1	42	14.4	128.4	53	78	-999	6	2	4	0	0	0	0	0	1	-999	0	-999	-999	2	0	0	0	0	1
dac53c17	A25d8f157	1	63	4.65	94	90	70	-999	8	2	2	0	0	0	0	0	1	-999	0	-999	-999	2	0	0	0	0	0
A3068430d	e59e3dd2	1	27	24	127	51	50	-999	4	2	3	0	0	0	0	0	1	-999	0	-999	-999	2	0	0	0	0	0
A7b697596	b5a711fe	1	34	15.9	101.2	70	129	-999	5	1	3	0	0	0	0	0	1	-999	0	-999	-999	2	0	0	0	0	0
A580811fa	A5e397269	1	81	2.53	149.4	64	128	-999	10	1	3	0	0	0	1	0	1	-999	0	-999	-999	2	0	0	0	0	0
b8aed072	A17e79f46	1	39	11.5	66	68	80	-999	5	1	2	0	0	0	0	0	1	-999	0	-999	-999	2	0	0	0	0	0
A61a229ba	A9a11c29d	1	32	8.14	193.4	58	47	-999	5	2	2	0	0	0	1	0	1	-999	0	-999	-999	2	0	0	0	0	0
A2811745d	b865d599	1	55	7.89	117.6	44	82	2	7	1	3	0	0	0	0	0	1	0	0	-999	-999	2	0	0	0	0	0
A38b2d03f	A204539be	1	31	21.1	103.4	58	122	-999	5	1	3	0	0	0	0	0	1	-999	0	-999	-999	2	0	0	0	0	0
d6061bbe	A16608390	1	32	25.5	83.6	47	52	-999	5	1	3	0	0	0	0	0	1	-999	0	-999	-999	2	0	0	0	0	0
A7045d16a	A902d6b35	1	84	2.53	119.6	56	137	-999	10	1	2	0	0	0	0	0	1	-999	0	-999	-999	2	0	0	0	0	0
A70260742	A5505c0d8	1	24	5.62	140	79	145	-999	4	1	2	0	0	0	1	0	1	-999	0	-999	-999	2	0	0	0	0	0
a4e00d7e	ab63f35e	1	21	2.53	-999	94	139.3	-999	4	1	2	0	0	0	-999	0	1	-999	0	-999	-999	2	0	0	0	0	0
A5a39cadd	A3e7e9c1e	1	78	7.89	31.52	66.8	110.1	0.4	9	1	4	0	0	0	0	0	1	0	0	-999	-999	2	0	0	0	0	1
A43974ed7	A83934999	1	53	27.33	-999	48	124.5	-999	7	1	2	0	0	0	-999	0	1	-999	0	-999	-999	2	0	0	0	0	0
A4621c1d5	a7a10aa7	1	46	8.19	-999	66.5	30	-999	6	1	2	0	0	0	-999	0	1	-999	0	-999	-999	2	0	0	0	0	0
f8809aff	ec0986a6	1	64	12.9	223.8	66	116	0.29	8	1	3	0	0	0	1	0	1	0	0	-999	-999	2	0	0	0	0	0
A968076be	A8cdf2de1	1	66	23.3	77.4	91	78	-999	8	1	3	0	0	0	0	0	1	-999	0	-999	-999	2	0	0	0	0	0
d29d5370	A6ce71723	1	33	6.58	159	75	115	-999	5	1	2	0	0	0	1	0	1	-999	0	-999	-999	2	0	0	0	0	0
A093434a3	A54072006	1	77	5.02	-999	60	112	0.3	9	1	3	0	0	0	-999	0	1	0	0	-999	22	2	0	0	0	0	0
A314f04b3	A8f017b60	1	70	1.59	96.3	54.7	125	5.5	8	1	3	0	0	0	0	0	1	0	0	-999	-999	2	0	0	0	0	0
A0e652381	da7c95b4	1	54	24.6	77.6	67	102	-999	7	1	3	0	0	0	0	0	1	-999	0	-999	-999	2	0	0	0	0	0
A8f1f64db	A5503b3ba	1	52	7.31	124.4	73	78	-999	7	1	3	0	0	0	0	0	1	-999	0	-999	-999	2	0	0	0	0	0
dfe62e83	f6d78bc4	1	34	2.53	146.8	74	61	-999	5	1	2	0	0	0	1	0	1	-999	0	-999	-999	2	0	0	0	0	0
a0eaec5a	A5b2f208c	1	53	12.3	127	56	45	0.26	7	1	3	0	0	0	0	0	1	0	0	-999	-999	2	0	0	0	0	0
c0509a48	A90825aa2	1	39	2.53	174.8	52	111	-999	5	2	2	0	0	0	1	0	1	-999	0	-999	-999	2	0	0	0	0	0
A114bd151	fafda406	1	49	6.83	94.8	51	90	-999	6	2	3	0	0	0	0	0	1	-999	0	-999	-999	2	0	0	0	0	0
A9a049b03	A5dfe17bc	1	32	2.53	59	64	30	-999	5	1	2	0	0	0	0	0	1	-999	0	-999	-999	2	0	0	0	0	0
A6af1f692	f0bc3c1f	1	37	3.17	127.2	47	64	-999	5	1	3	0	0	0	0	0	1	-999	0	-999	-999	2	0	0	0	0	0
A749fc650	d3cb071e	1	42	8.43	101.8	52	71	3.15	6	1	3	0	0	0	0	0	1	0	0	-999	-999	2	0	0	0	0	0
A82c01ce1	ca48ca86	1	55	13.3	175.6	61	84	0.73	7	2	3	0	0	0	1	0	1	0	0	-999	-999	2	0	0	0	0	0
A011af72a	A019df6c0	1	43	5.14	129.8	43	106	-999	6	1	3	0	0	0	0	0	1	-999	0	-999	-999	2	0	0	0	0	0
A37c20f19	A7b7f6844	1	47	3.61	173	61	75	-999	6	2	2	0	0	0	1	0	1	-999	0	-999	-999	2	0	0	0	0	0
A396f8044	A3b768f80	1	52	7.76	110.8	56	71	-999	7	2	2	0	0	0	0	0	1	-999	0	-999	-999	2	0	0	0	0	0
A9556b824	A0a8c9bd2	1	55	28.7	159.2	60	124	1.48	7	2	3	0	0	0	1	0	1	0	0	-999	-999	2	0	0	0	0	0
A51e8ea28	A8df19f9d	1	62	11.5	133.6	59	67	5.4	8	1	1	0	0	0	1	0	1	0	0	-999	-999	2	0	0	0	0	-999
A4c970004	A8c2eaedc	1	36	11.2	104.2	50	147	-999	5	2	3	0	0	0	0	0	1	-999	0	-999	-999	2	0	0	0	0	0
bba58959	bd146203	1	41	2.53	87	73	50	-999	6	1	3	0	0	0	0	0	1	-999	0	-999	-999	2	0	0	0	0	0
ea5b2755	A1f668e56	936	84	5.11	16.72	63.7	76.3	-999	10	2	4	0	0	0	0	0	1	-999	0	0	1	2	0	0	0	0	1
A8acc2398	ae408244	1	51	26.35	-999	47.7	101	-999	7	1	3	0	0	0	-999	0	1	-999	0	-999	-999	2	0	0	0	0	0
A1c6c0bb2	A284c0990	1	67	5.71	-999	77.3	62	3.5	8	1	2	0	0	0	-999	0	1	0	0	-999	-999	2	0	0	0	0	0
A303c8bd5	dc42da17	1	19	12.63	75.54	61	67.3	-999	3	2	3	0	0	0	0	0	1	-999	0	-999	-999	2	0	0	0	0	0
A3a1dfb05	ce09bd2f	1	65	7.55	-999	50	103.5	2.3	8	1	3	0	0	0	-999	0	1	0	0	-999	-999	2	0	0	0	0	0
A27d719c7	A22aa41c5	1	14	19.05	-999	58.6	147.6	3.5	3	1	2	0	0	0	-999	0	1	0	0	-999	-999	2	0	0	0	0	0
ee62de25	A24805b52	1	50	1.79	-999	50	63.8	-999	6	1	2	0	0	0	-999	0	1	-999	0	-999	-999	2	0	0	0	0	0
e0850a77	A26574821	1	38	13.72	-999	71.7	71	-999	5	1	3	0	0	0	-999	0	1	-999	0	-999	-999	2	0	0	0	0	0
a0d177b4	A2bb5638f	1	29	15.9	76.8	56	51	4.93	4	2	2	0	0	0	0	0	1	0	0	-999	-999	2	0	0	0	0	0
A23c657f2	A33c744df	1	58	13.27	-999	57	140.8	-999	7	1	3	0	0	0	-999	0	1	-999	0	-999	-999	2	0	0	0	0	0
af180e43	A5d01774e	1	36	6.99	93.8	51	56	-999	5	1	2	0	0	0	0	0	1	-999	0	-999	-999	2	0	0	0	0	0
A33512007	c89b4e41	1	42	24.8	89.6	60	57	0	6	2	3	0	0	0	0	0	1	0	0	-999	-999	2	0	0	0	0	0
A2cfc8ccb	A954bc1a2	1	48	6.09	114.2	44	144	1.16	6	1	2	0	0	0	0	0	1	0	0	-999	-999	2	0	0	0	0	0
a0f8b2c4	a30a53f7	1	28	11	116.4	42	98	2.45	4	1	2	0	0	0	0	0	1	0	0	-999	-999	2	0	0	0	0	0
A30883104	ca81f29f	1	34	22.4	104.2	57	49	1.24	5	2	2	0	0	0	0	0	1	0	0	-999	-999	2	0	0	0	0	0
f32828ac	A158cff31	1	29	8.38	-999	63	98	-999	4	1	2	0	0	0	-999	0	1	-999	0	-999	-999	2	0	0	0	0	0
A8bd9c0d4	e157499a	1	27	6.02	137.2	54	74	-999	4	1	2	0	0	0	1	0	1	-999	0	-999	-999	2	0	0	0	0	0
A38b83cae	b6a2bf42	1	31	12.8	154.4	57	143	19.7	5	1	4	0	0	0	1	0	1	1	0	-999	-999	2	0	0	0	0	1
A6d976934	cdfc85f9	1	31	2.53	107.2	59	74	-999	5	1	3	0	0	0	0	0	1	-999	0	-999	-999	2	0	0	0	0	0
A20e9c64c	c7f0cb35	594	53	13.7	215.6	70	67	0.1	7	1	3	0	0	0	1	0	1	0	0	0	1	2	0	0	0	0	0
A377adeb4	A97b73625	1	50	17.2	83.4	50	93	0.03	6	2	1	0	0	0	0	0	1	0	0	-999	-999	2	0	0	0	0	-999
A7a20311c	f335358f	1	28	17.5	129.4	61	73	-999	4	1	2	0	0	0	0	0	1	-999	0	-999	-999	2	0	0	0	0	0
A156091ee	A0cfec8b7	1	55	21.7	98.8	68	66	-999	7	1	3	0	0	0	0	0	1	-999	0	-999	-999	2	0	0	0	0	0
A1038e0b7	A9cceddd2	1	64	12.4	120.6	52	117	-999	8	1	4	0	0	0	0	0	1	-999	0	-999	-999	2	0	0	0	0	1
A5426d2ca	a86ee290	1	74	5.58	-999	58	92	-999	9	1	3	0	0	0	-999	0	1	-999	0	-999	-999	2	0	0	0	0	0
A0bba869d	A92a7194a	1	45	2.53	78.2	57	49	0.08	6	2	2	0	0	0	0	0	1	0	0	-999	-999	2	0	0	0	0	0
A5d8f6cce	A99fe7f37	1	15	24.4	89.2	89	85	-999	3	1	2	0	0	0	0	0	1	-999	0	-999	-999	2	0	0	0	0	0
fc95ce17	A163b18bc	1	29	15.4	112.6	47	52	-999	4	1	2	0	0	0	0	0	1	-999	0	-999	-999	2	0	0	0	0	0
A9644294a	aa733ebe	1	35	6.74	-999	65	63.9	1.5	5	2	3	0	0	0	-999	0	1	0	0	-999	-999	2	0	0	0	0	0
A6aac0cf8	A112a779f	1	48	7.08	-999	69.2	98	26.1	6	1	3	0	0	0	-999	0	1	1	0	-999	-999	2	0	0	0	0	0
A03a3d955	A349aa398	1	46	20.1	122.4	52	78	-999	6	1	3	0	0	0	0	0	1	-999	0	-999	-999	2	0	0	0	0	0
A73daa928	A13fd12d6	1	23	7.92	192.6	82	62	-999	4	1	2	0	0	0	1	0	1	-999	0	-999	-999	2	0	0	0	0	0
A3963317a	ada228fe	1	54	9.73	157	54	65	-999	7	1	2	0	0	0	1	0	1	-999	0	-999	-999	2	0	0	0	0	0
b3dfdc6e	A79058cbb	1	49	5.21	126	52	105	6.33	6	2	3	0	0	0	0	0	1	0	0	-999	-999	2	0	0	0	0	0
A4e47eb55	d4d4ca47	1	51	10.4	131.8	44	136	-999	7	1	2	0	0	0	1	0	1	-999	0	-999	-999	2	0	0	0	0	0
A600b4cdf	df3b085f	1	33	3.05	66	63	95	2.07	5	1	3	0	0	0	0	0	1	0	0	-999	-999	2	0	0	0	0	0
f1607c19	fd8a9f89	1	31	10.9	165.6	48	73	1.37	5	1	2	0	0	0	1	0	1	0	0	-999	-999	2	0	0	0	0	0
A62f77e7d	A787556c6	1	60	9.41	67	60	85	2.16	7	1	2	0	0	0	0	0	1	0	0	-999	-999	2	0	0	0	0	0
A12e2c8df	A51f55869	1	39	6.2	121.4	56	83	-999	5	2	2	0	0	0	0	0	1	-999	0	-999	-999	2	0	0	0	0	0
A37b73510	A7d87a4ce	1	27	2.53	72.4	55	38	-999	4	1	2	0	0	0	0	0	1	-999	0	-999	-999	2	0	0	0	0	0
b9888088	A164ea31b	1	28	7.97	120	52	85	-999	4	2	2	0	0	0	0	0	1	-999	0	-999	-999	2	0	0	0	0	0
A04d19fde	A86c6b555	1	25	4.59	85.2	55	99	-999	4	2	2	0	0	0	0	0	1	-999	0	-999	-999	2	0	0	0	0	0
A3c1b7053	A3eb68150	1	35	16.2	120	51	55	8.15	5	2	3	0	0	0	0	0	1	0	0	-999	-999	2	0	0	0	0	0
A188c1fdc	b304e677	1	51	4.35	58.6	65	87	-999	7	1	3	0	0	0	0	0	1	-999	0	-999	-999	2	0	0	0	0	0
A0f785409	b2623884	1	26	2.53	129.8	48	46	-999	4	1	2	0	0	0	0	0	1	-999	0	-999	-999	2	0	0	0	0	0
dcaadad1	e4f17425	1	42	2.53	96.6	43	42	-999	6	1	2	0	0	0	0	0	1	-999	0	-999	-999	2	0	0	0	0	0
A6b3c238e	f1db7c9e	1	66	17.9	97.8	61	111	1.02	8	2	3	0	0	0	0	0	1	0	0	-999	-999	2	0	0	0	0	0
a5abb150	A2c0fbbae	1	37	11.2	95.2	63	39	0.01	5	1	3	0	0	0	0	0	1	0	0	-999	-999	2	0	0	0	0	0
A480f5a49	A9ce8cc15	1	26	5.03	171.6	75	57	-999	4	1	2	0	0	0	1	0	1	-999	0	-999	-999	2	0	0	0	0	0
A1c49f22f	A5ca78d60	1	40	6.32	73.4	49	79	-999	5	1	3	0	0	0	0	0	1	-999	0	-999	-999	2	0	0	0	0	0
A8111eb15	bda75155	1	37	2.59	117.6	60	62	-999	5	1	2	0	0	0	0	0	1	-999	0	-999	-999	2	0	0	0	0	0
A814bb6b8	A55ecc329	1	48	6.9	100.8	57	66	-999	6	1	2	0	0	0	0	0	1	-999	0	-999	-999	2	0	0	0	0	0
A18d37c95	f25bfe48	1	41	24.35	-999	87	48.1	0.4	6	1	2	0	0	0	-999	0	1	0	0	-999	-999	2	0	0	0	0	0
e3f69597	A23699eff	334	50	17.98	79.2	65.4	87	-999	6	1	3	0	0	0	0	0	1	-999	0	0	5	2	0	0	0	0	0
A2dfe70c4	a1175694	1	85	24.52	-999	51	69	-999	10	2	3	0	0	0	-999	0	1	-999	0	-999	-999	2	0	0	0	0	0
A5627b4a8	f493f285	1	64	2.23	-999	47	71	-999	8	1	3	0	0	0	-999	0	1	-999	0	-999	-999	2	0	0	0	0	0
A0e12831a	A0a463e06	1	37	24.3	96.4	42	83	1	5	1	2	0	0	0	0	0	1	0	0	-999	-999	2	0	0	0	0	0
c498f3fe	a3de8baf	1	53	15.4	183.2	61	144	-999	7	1	3	0	0	0	1	0	1	-999	0	-999	-999	2	0	0	0	0	0
A549a2fac	A6fd17db7	1	28	11.3	101.4	50	43	1.07	4	2	3	0	0	0	0	0	1	0	0	-999	-999	2	0	0	0	0	0
d83c7ee7	cacccee6	1	81	10.96	102.66	59.6	65	-999	10	1	3	0	0	0	0	0	1	-999	0	-999	-999	2	0	0	0	0	0
f626051b	a5cf3544	1	50	5.78	-999	70	78.9	1.1	6	1	1	0	0	0	-999	0	1	0	0	-999	-999	2	0	0	0	0	-999
A353767b2	A71bafb61	1	38	6.86	128	60	85	-999	5	1	2	0	0	0	0	0	1	-999	0	-999	-999	2	0	0	0	0	0
ad21a2b8	ddf94423	367	85	2.1	-999	64	80.1	10.2	10	1	2	0	0	0	-999	0	1	1	0	0	13	2	0	0	0	0	0
A841a05fd	A134f9210	1	60	5.64	166.68	61	136.6	-999	7	1	2	0	0	0	1	0	1	-999	0	-999	-999	2	0	0	0	0	0
de482c7e	A20e4bebd	523	81	29.56	88.42	83.9	58	5.7	10	2	3	0	0	0	0	0	1	0	0	0	1	2	0	0	0	0	0
da4d43f2	cf745593	1	29	26.74	-999	86	31.6	0.6	4	1	2	0	0	0	-999	0	1	0	0	-999	-999	2	0	0	0	0	0
A06de973b	A8e87ceba	1	71	14.82	95.66	59	116.7	-999	9	1	3	0	0	0	0	0	1	-999	0	-999	-999	2	0	0	0	0	0
e078af30	A464ddd14	1	82	19.92	-999	84	128	-999	10	1	3	0	0	0	-999	0	1	-999	0	-999	-999	2	0	0	0	0	0
A30eec89d	A746adc35	1	51	2.53	112.4	65	143	3.02	7	2	3	0	0	0	0	0	1	0	0	-999	-999	2	0	0	0	0	0
A064c3e31	A4cbc4e63	1	57	24.2	77.2	61	104	-999	7	2	3	0	0	0	0	0	1	-999	0	-999	-999	2	0	0	0	0	0
b6cb2938	A7781d2ef	1	51	24.2	112.6	42	67	-999	7	1	3	0	0	0	0	0	1	-999	0	-999	-999	2	0	0	0	0	0
A98144d79	A3d59b38a	1	40	2.53	94.8	81	36	-999	5	1	3	0	0	0	0	0	1	-999	0	-999	-999	2	0	0	0	0	0
A6e82b819	A8c194583	1	28	22.2	106.4	56	53	-999	4	1	2	0	0	0	0	0	1	-999	0	-999	-999	2	0	0	0	0	0
ddfe0e8d	e4e467d7	1	27	4.05	93	55	55	4.11	4	1	3	0	0	0	0	0	1	0	0	-999	-999	2	0	0	0	0	0
A48ce32e8	A102d9bd5	1	33	6.81	83	50	50	-999	5	1	2	0	0	0	0	0	1	-999	0	-999	-999	2	0	0	0	0	0
a42e815c	f19a4f84	1	33	4.5	141.8	51	96	1.04	5	2	2	0	0	0	1	0	1	0	0	-999	-999	2	0	0	0	0	0
e4be97ce	A076eeec9	1	34	2.53	42.4	53	68	-999	5	1	2	0	0	0	0	0	1	-999	0	-999	-999	2	0	0	0	0	0
A227445a9	a4e2f68a	1	26	3.4	58.4	72	53	0.06	4	1	2	0	0	0	0	0	1	0	0	-999	-999	2	0	0	0	0	0
f138665c	A648e2d85	1	35	15.4	51.8	58	46	-999	5	1	2	0	0	0	0	0	1	-999	0	-999	-999	2	0	0	0	0	0
A1158e7e1	fa47273b	1	28	5.14	80.2	61	49	4.78	4	1	2	0	0	0	0	0	1	0	0	-999	-999	2	0	0	0	0	0
a435270b	A3348860d	1	33	23.9	167.2	69	89	-999	5	1	2	0	0	0	1	0	1	-999	0	-999	-999	2	0	0	0	0	0
A5e5c743a	A53ea4b9d	1	70	16.1	84.54	74.8	130	-999	8	1	4	0	0	0	0	0	1	-999	0	-999	-999	2	0	0	0	0	1
A94f86079	A0b9cb3e2	1	76	4.43	123.9	57.3	144	1.6	9	1	2	0	0	0	0	0	1	0	0	-999	-999	2	0	0	0	0	0
d4b9aead	A6377a5eb	1	39	20.9	-999	72.5	61	-999	5	1	2	0	0	0	-999	0	1	-999	0	-999	-999	2	0	0	0	0	0
A5088c1bc	A4b6f31e7	1	63	2.53	75.2	73	79	-999	8	1	2	0	0	0	0	0	1	-999	0	-999	-999	2	0	0	0	0	0
A72933e3b	A933d98ee	1	35	2.53	92.6	78	52	-999	5	1	4	0	0	0	0	0	1	-999	0	-999	-999	2	0	0	0	0	1
a1e8154b	A0464d133	1	33	4.21	79.8	63	81	79.25	5	1	2	0	0	0	0	0	1	2	0	-999	-999	2	0	0	0	0	0
c32ffef1	b3a49eb9	1	38	15.57	-999	61.1	60	-999	5	1	2	0	0	0	-999	0	1	-999	0	-999	-999	2	0	0	0	0	0
f7c25996	c44a3939	1	71	4.15	-999	64	85.2	-999	9	2	3	0	0	0	-999	0	1	-999	0	-999	-999	2	0	0	0	0	0
bd3a797b	A4c74d1d7	1	55	16.8	181	48	125	0.84	7	1	2	0	0	0	1	0	1	0	0	-999	-999	2	0	0	0	0	0
A891d4699	A93af61ba	1	44	12.81	-999	63	83.3	-999	6	2	3	0	0	0	-999	0	1	-999	0	-999	-999	2	0	0	0	0	0
A20ca9816	A601c5a42	1	59	8.95	59.56	57	142.2	-999	7	1	2	0	0	0	0	0	1	-999	0	-999	-999	2	0	0	0	0	0
da6813d1	e1151e82	1	65	22.39	62.14	57	119.3	1.8	8	1	3	0	0	0	0	0	1	0	0	-999	-999	2	0	0	0	0	0
A5109a4e1	d28f22ca	395	79	3.17	109.42	59.7	127.4	-999	9	1	4	0	0	0	0	0	1	-999	0	0	6	2	0	0	0	0	1
A68e476b5	b0965586	1	35	11	64.6	46	37	-999	5	1	2	0	0	0	0	0	1	-999	0	-999	-999	2	0	0	0	0	0
fadb19bf	A836e2290	1	34	22.6	103.4	67	83	-999	5	1	2	0	0	0	0	0	1	-999	0	-999	-999	2	0	0	0	0	0
A06881487	eeaedef7	1	48	17.6	108.6	54	52	0.52	6	1	3	0	0	0	0	0	1	0	0	-999	-999	2	0	0	0	0	0
f89f8d0e	A3d7ab8bc	1	44	11.4	83.6	59	97	-999	6	2	2	0	0	0	0	0	1	-999	0	-999	-999	2	0	0	0	0	0
A1f09802c	da4aef93	1	58	7.06	199.4	61	98	-999	7	1	3	0	0	0	1	0	1	-999	0	-999	-999	2	0	0	0	0	0
cc6bb91d	f946ec75	1	41	7.04	75	59	65	2.45	6	1	2	0	0	0	0	0	1	0	0	-999	-999	2	0	0	0	0	0
A0d6f9709	A377b01b6	1	46	4.37	159	73	92	-999	6	1	2	0	0	0	1	0	1	-999	0	-999	-999	2	0	0	0	0	0
A6bcaea98	A198e1596	1	59	0.64	-999	51	129.9	-999	7	1	3	0	0	0	-999	0	1	-999	0	-999	-999	2	0	0	0	0	0
fa4ddf29	A8b7eaf4d	1	33	21.46	-999	50	48.7	-999	5	2	2	0	0	0	-999	0	1	-999	0	-999	-999	2	0	0	0	0	0
c57727d6	A14b6eabb	1	37	2.89	74.9	55.3	139	-999	5	1	2	0	0	0	0	0	1	-999	0	-999	-999	2	0	0	0	0	0
c7ce483f	A8d81d5eb	1	36	5.4	110	53	85	-999	5	1	2	0	0	0	0	0	1	-999	0	-999	-999	2	0	0	0	0	0
A5e74cb2a	A79d59e4c	1	20	5.19	58.4	60	73	-999	3	1	2	0	0	0	0	0	1	-999	0	-999	-999	2	0	0	0	0	0
A82a93b15	A60d55673	1	57	27.3	138.2	61	94	-999	7	1	3	0	0	0	1	0	1	-999	0	-999	-999	2	0	0	0	0	0
A284b7e6d	A58cc2678	1	35	18.7	102	64	55	-999	5	1	3	0	0	0	0	0	1	-999	0	-999	-999	2	0	0	0	0	0
A3b86df3f	c90eb874	1	47	2.53	59.8	42	106	-999	6	1	2	0	0	0	0	0	1	-999	0	-999	-999	2	0	0	0	0	0
A90b5bc7f	A06b9f693	1	54	21.54	125.6	62.4	110	-999	7	1	3	0	0	0	0	0	1	-999	0	-999	-999	2	0	0	0	0	0
f57b8252	cb491656	1	48	1.95	-999	82.1	103	-999	6	1	2	0	0	0	-999	0	1	-999	0	-999	-999	2	0	0	0	0	0
A97623535	A5363c525	1	46	1.39	-999	78	73.5	-999	6	1	3	0	0	0	-999	0	1	-999	0	-999	-999	2	0	0	0	0	0
fa7aec4e	e0552c01	1	55	16.41	142.94	47	140.3	-999	7	1	3	0	0	0	1	0	1	-999	0	-999	-999	2	0	0	0	0	0
A3de83925	A5fa391b2	1	70	10.3	75.8	59	96	-999	8	1	3	0	0	0	0	0	1	-999	0	-999	-999	2	0	0	0	0	0
A86a3f9b1	A58fd861a	1	53	18.5	123.4	78	83	-999	7	1	3	0	0	0	0	0	1	-999	0	-999	-999	2	0	0	0	0	0
A524148f2	b613e189	1	50	8.43	110.6	59	57	-999	6	1	2	0	0	0	0	0	1	-999	0	-999	-999	2	0	0	0	0	0
fc47b34e	A11c5ace7	1	29	12	65	75	95	-999	4	1	3	0	0	0	0	0	1	-999	0	-999	-999	2	0	0	0	0	0
fc71f2d6	A7f1fd6e5	1	27	5.51	-999	56	77	-999	4	2	3	0	0	0	-999	0	1	-999	0	-999	-999	2	0	0	0	0	0
A9a35532c	A5b6da5a1	1	51	4.85	40	100	40	-999	7	1	2	0	0	0	0	0	1	-999	0	-999	-999	2	0	0	0	0	0
A21900f41	A0006412e	1	36	1.2	114.3	56.5	101	-999	5	2	2	0	0	0	0	0	1	-999	0	-999	-999	2	0	0	0	0	0
b6b1b469	A635054c3	1	37	4.52	-999	81	52	-999	5	1	2	0	0	0	-999	0	1	-999	0	-999	-999	2	0	0	0	0	0
f4dd3013	A78807a80	1	29	2.53	107.6	68.4	50	0	4	1	2	0	0	0	0	0	1	0	0	-999	-999	2	0	0	0	0	0
A3f1bb7c0	A5c878553	1	35	26.04	-999	60.9	83	-999	5	1	2	0	0	0	-999	0	1	-999	0	-999	-999	2	0	0	0	0	0
A5480ab85	ebafc7f8	1	18	13.66	-999	51	49.1	-999	3	1	2	0	0	0	-999	0	1	-999	0	-999	-999	2	0	0	0	0	0
A83eaf4dc	A448a0dae	1	72	6.88	-999	41	146	1.1	9	1	3	0	0	0	-999	0	1	0	0	-999	-999	2	0	0	0	0	0
A5f128c83	A9d24b2d9	1	58	2.61	62.2	95	74	-999	7	1	2	0	0	0	0	0	1	-999	0	-999	-999	2	0	0	0	0	0
d62a7b3d	A466f67c5	1	35	29.4	130.4	67	113	-999	5	1	2	0	0	0	1	0	1	-999	0	-999	-999	2	0	0	0	0	0
c22e1a4a	A5e04c307	1	35	2.53	145.6	61	92	6.08	5	1	3	0	0	0	1	0	1	0	0	-999	-999	2	0	0	0	0	0
fc9e91cc	A12c14758	1	41	3.08	58.8	53	101	-999	6	2	3	0	0	0	0	0	1	-999	0	-999	-999	2	0	0	0	0	0
A316c0f93	aaf372a9	1	27	17.6	88.6	62	62	0.22	4	2	2	0	0	0	0	0	1	0	0	-999	-999	2	0	0	0	0	0
A81f27f8a	ac9af6d6	1	37	10.5	125	61	75	4.11	5	1	2	0	0	0	0	0	1	0	0	-999	-999	2	0	0	0	0	0
A4b8ba4b1	A5a09c4e3	1	22	2.9	131.4	47	69	1	4	1	2	0	0	0	1	0	1	0	0	-999	-999	2	0	0	0	0	0
A09eac95e	A7c6f4632	1	34	16.3	77.8	74	56	-999	5	1	2	0	0	0	0	0	1	-999	0	-999	-999	2	0	0	0	0	0
c7e61682	be85ce0f	1	40	4.87	109.8	70	141	0.96	5	1	3	0	0	0	0	0	1	0	0	-999	-999	2	0	0	0	0	0
A8b5551ea	A044e494e	280	81	0.93	-999	73	79.6	1	10	2	3	0	0	0	-999	0	1	0	0	0	6	2	0	0	0	0	0
A6f81082b	c0678df3	1	31	8.97	65.4	73	40	0.1	5	1	3	0	0	0	0	0	1	0	0	-999	-999	2	0	0	0	0	0
a440868c	A42eb387e	1	37	27.2	140.6	41	127	-999	5	1	2	0	0	0	1	0	1	-999	0	-999	-999	2	0	0	0	0	0
A63db0204	A48fb307e	1	42	28.6	73.2	49	54	-999	6	1	2	0	0	0	0	0	1	-999	0	-999	-999	2	0	0	0	0	0
ec1c7d93	A87b619c9	1	27	2.53	80.2	89	109	-999	4	1	2	0	0	0	0	0	1	-999	0	-999	-999	2	0	0	0	0	0
A11f8e31c	a82ab97d	1	67	10.8	66	71	55	5.24	8	1	3	0	0	0	0	0	1	0	0	-999	-999	2	0	0	0	0	0
A677fe64a	A9b5bd367	1	35	15.1	127.8	57	66	0	5	2	2	0	0	0	0	0	1	0	0	-999	-999	2	0	0	0	0	0
c9a5da07	A166c6333	1	38	2.53	126.8	57	76	0.1	5	1	2	0	0	0	0	0	1	0	0	-999	-999	2	0	0	0	0	0
A47fec9f4	f439583a	1	64	10.7	151.2	56	114	-999	8	1	3	0	0	0	1	0	1	-999	0	-999	-999	2	0	0	0	0	0
e4e54940	edc43cf0	1	42	2.53	199.6	55	57	0.63	6	1	2	0	0	0	1	0	1	0	0	-999	-999	2	0	0	0	0	0
A5b60f221	A92480b4e	1	35	9.77	89.8	65	76	-999	5	1	3	0	0	0	0	0	1	-999	0	-999	-999	2	0	0	0	0	0
A4ec24a2d	A9bec8085	1	26	12.2	72.8	96	66	-999	4	1	2	0	0	0	0	0	1	-999	0	-999	-999	2	0	0	0	0	0
A2499d690	A26fb7f4e	1	52	9.13	175.2	56	99	0.11	7	1	4	0	0	0	1	0	1	0	0	-999	-999	2	0	0	0	0	1
A40f8d6d2	A4f661cf3	1	53	11.91	-999	47.2	77	1.2	7	1	2	0	0	0	-999	0	1	0	0	-999	-999	2	0	0	0	0	0
c66bbe9d	A562b610d	1	53	6.88	-999	46	143.3	-999	7	1	3	0	0	0	-999	0	1	-999	0	-999	-999	2	0	0	0	0	0
A74de057f	A3b83a1a3	1	22	2.53	124.4	56	68	-999	4	1	2	0	0	0	0	0	1	-999	0	-999	-999	2	0	0	0	0	0
A07e46896	fe8ce34b	1	36	8.61	69.8	41	26	0.2	5	1	2	0	0	0	0	0	1	0	0	-999	-999	2	0	0	0	0	0
A68c6c6e9	f0d88d9d	1	40	10.1	-999	53.6	78	0.2	5	2	3	0	0	0	-999	0	1	0	0	-999	-999	2	0	0	0	0	0
A7c3d9000	A535671ab	1	37	2.53	66.8	47	121	-999	5	1	3	0	0	0	0	0	1	-999	0	-999	-999	2	0	0	0	0	0
A509694b0	c6824ea5	1	25	11.8	80.2	88	39	-999	4	1	2	0	0	0	0	0	1	-999	0	-999	-999	2	0	0	0	0	0
A61182f39	A2007b264	1	33	11.6	103.4	60	58	-999	5	2	2	0	0	0	0	0	1	-999	0	-999	-999	2	0	0	0	0	0
f24f1a64	fec32d60	1	35	14.55	-999	62	47.8	-999	5	1	2	0	0	0	-999	0	1	-999	0	-999	-999	2	0	0	0	0	0
A40962624	A8a8e9f57	1	59	22.26	-999	69	83.2	2	7	1	2	0	0	0	-999	0	1	0	0	-999	-999	2	0	0	0	0	0
A234666d7	c41ec2b9	1	36	0.69	-999	64	145	11.5	5	1	2	0	0	0	-999	0	1	1	0	-999	-999	2	0	0	0	0	0
A75f7313c	A71a3476a	1	29	16.93	-999	69	34.4	-999	4	2	2	0	0	0	-999	0	1	-999	0	-999	-999	2	0	0	0	0	0
a15faf6f	A5f4e6f3d	1	57	0.46	137.7	71	131.5	-999	7	1	3	0	0	0	1	0	1	-999	0	-999	-999	2	0	0	0	0	0
A42c60249	A06669272	1	58	22.68	100.76	50.5	73.5	0.6	7	1	2	0	0	0	0	0	1	0	0	-999	-999	2	0	0	0	0	0
A5dad6478	A41fb0231	1	36	5.28	123	69	75	-999	5	1	2	0	0	0	0	0	1	-999	0	-999	-999	2	0	0	0	0	0
A0c658eb5	A3d782b08	1	53	2.53	139.6	69	82	2.73	7	1	3	0	0	0	1	0	1	0	0	-999	-999	2	0	0	0	0	0
d3b913cd	b5994fad	1	49	2.53	204.4	50	143	-999	6	2	2	0	0	0	1	0	1	-999	0	-999	-999	2	0	0	0	0	0
A4099ed5b	A0b9bcd32	1	14	2.53	116.4	101	138	-999	3	1	3	0	0	0	0	0	1	-999	0	-999	-999	2	0	0	0	0	0
b6bc077d	A6a42057a	1	54	4.82	123.6	85	92	6.63	7	1	3	0	0	0	0	0	1	0	0	-999	-999	2	0	0	0	0	0
f15223dc	A763b3578	1	36	9.33	90.6	52	77	-999	5	1	2	0	0	0	0	0	1	-999	0	-999	-999	2	0	0	0	0	0
afccd937	A5cefbbba	1	59	27.4	128.6	55	122	4	7	2	3	0	0	0	0	0	1	0	0	-999	-999	2	0	0	0	0	0
A9b6c13f0	A98019af0	1	39	11.8	100.4	71	73	-999	5	1	2	0	0	0	0	0	1	-999	0	-999	-999	2	0	0	0	0	0
a6706398	ea8dd89f	1	29	19.1	-999	98	68	-999	4	1	2	0	0	0	-999	0	1	-999	0	-999	-999	2	0	0	0	0	0
A04222ea3	A64db43b1	1	63	1.58	75.04	47.7	58.8	-999	8	1	3	0	0	0	0	0	1	-999	0	-999	-999	2	0	0	0	0	0
A12132cd6	b7643f16	1	47	2.75	102.2	54	64	4.62	6	1	3	0	0	0	0	0	1	0	0	-999	-999	2	0	0	0	0	0
f7b856c0	A4dff8ada	1	33	3.19	86	76	55	-999	5	1	2	0	0	0	0	0	1	-999	0	-999	-999	2	0	0	0	0	0
afa472a9	A31a63447	1	52	8.08	81.7	53.5	109	2.9	7	1	4	0	0	0	0	0	1	0	0	-999	-999	2	0	0	0	0	1
d15e7843	A3e07c570	1	41	9.5	116.84	60.3	40.1	-999	6	1	2	0	0	0	0	0	1	-999	0	-999	-999	2	0	0	0	0	0
A089ee14b	A2d43538b	1	57	1.02	101.4	63.6	85	-999	7	1	2	0	0	0	0	0	1	-999	0	-999	-999	2	0	0	0	0	0
A87a4a78e	A860d7933	1	48	26.7	84	81	65	-999	6	2	3	0	0	0	0	0	1	-999	0	-999	-999	2	0	0	0	0	0
A5620e84b	A09cf6776	1	28	28.4	114.4	61	58	5.15	4	2	2	0	0	0	0	0	1	0	0	-999	-999	2	0	0	0	0	0
fc091d39	A593db514	1	35	4.1	126.4	63	53	-999	5	1	3	0	0	0	0	0	1	-999	0	-999	-999	2	0	0	0	0	0
A82607c98	A5f1ee2e4	1	41	15.1	71.8	53	141	-999	6	1	3	0	0	0	0	0	1	-999	0	-999	-999	2	0	0	0	0	0
A23c5910b	A25bf7b7f	1	34	5.48	86.4	57	68	-999	5	1	3	0	0	0	0	0	1	-999	0	-999	-999	2	0	0	0	0	0
f7abf2a0	A674809e0	1	13	11.4	90	59	55	-999	3	1	2	0	0	0	0	0	1	-999	0	-999	-999	2	0	0	0	0	0
ce02d4b6	A310cdb91	1	41	2.53	95.2	62	49	-999	6	1	3	0	0	0	0	0	1	-999	0	-999	-999	2	0	0	0	0	0
A477f4b2c	A87947041	1	26	2.53	120	78	45	-999	4	1	2	0	0	0	0	0	1	-999	0	-999	-999	2	0	0	0	0	0
fce86e33	A129503a1	1	47	23.4	142.2	44	79	-999	6	1	3	0	0	0	1	0	1	-999	0	-999	-999	2	0	0	0	0	0
A0b06d2ff	A36c7e473	1	20	2.53	101	64	32	-999	3	1	2	0	0	0	0	0	1	-999	0	-999	-999	2	0	0	0	0	0
A76ba652c	A7acba781	1	69	23.73	124.7	53.5	105.2	0.3	8	1	4	0	0	0	0	0	1	0	0	-999	-999	2	0	0	0	0	1
A96da2f88	A68169086	1	48	10.1	-999	40	107	-999	6	1	2	0	0	0	-999	0	1	-999	0	-999	-999	2	0	0	0	0	0
A2b4da942	A11c61369	752	35	1.86	87.1	44.3	98	5.8	5	1	3	0	0	0	0	0	1	0	0	0	5	2	0	0	0	0	0
f391e014	A3f1e3820	1	73	14.64	-999	52	100.1	1.3	9	1	3	0	0	0	-999	0	1	0	0	-999	-999	2	0	0	0	0	0
A130790fe	A42bfe80f	1	63	2.42	64.9	63.3	114	7.6	8	1	3	0	0	0	0	0	1	0	0	-999	-999	2	0	0	0	0	0
A5c344ba7	A4ce8e342	1	44	22	80.8	56	66	-999	6	1	3	0	0	0	0	0	1	-999	0	-999	-999	2	0	0	0	0	0
a5af16fb	A32b90bcd	1	17	2.53	71.2	59	74	0.21	3	1	3	0	0	0	0	0	1	0	0	-999	-999	2	0	0	0	0	0
A33eb7e4a	A92b671e7	1	34	5.36	92.6	59	42	-999	5	1	2	0	0	0	0	0	1	-999	0	-999	-999	2	0	0	0	0	0
A501a4e61	A63419264	1	54	15.8	104.2	58	119	9.44	7	1	3	0	0	0	0	0	1	0	0	-999	-999	2	0	0	0	0	0
cef5838d	A7b339203	1	30	22.5	93.4	42	93	-999	4	1	3	0	0	0	0	0	1	-999	0	-999	-999	2	0	0	0	0	0
A7125e777	c410c7ee	1	37	5.13	-999	42	96.8	-999	5	1	2	0	0	0	-999	0	1	-999	0	-999	-999	2	0	0	0	0	0
db9351a2	A1a345ccf	1	30	6.61	105.2	67	99	13.1	4	1	2	0	0	0	0	0	1	1	0	-999	-999	2	0	0	0	0	0
A6cb6d4b2	A618c67ca	1	90	1.3	84.22	58	118.9	-999	10	1	3	0	0	0	0	0	1	-999	0	-999	-999	2	0	0	0	0	0
A12e967ca	A778b1a15	1	39	16.7	68.4	59	93	6.1	5	1	2	0	0	0	0	0	1	0	0	-999	-999	2	0	0	0	0	0
A7ffc2066	c06b114c	1	35	12.5	78.6	42	107	-999	5	1	3	0	0	0	0	0	1	-999	0	-999	-999	2	0	0	0	0	0
f0cbba24	d9a5223b	1	51	2.53	113.2	63	134	-999	7	1	3	0	0	0	0	0	1	-999	0	-999	-999	2	0	0	0	0	0
A3097fc80	A6e6332a0	1	75	22.13	78.7	55.5	114	2.6	9	1	3	0	0	0	0	0	1	0	0	-999	-999	2	0	0	0	0	0
c0cc3b36	c1bf1417	1	43	2.64	106.4	64	93	7.52	6	1	3	0	0	0	0	0	1	0	0	-999	-999	2	0	0	0	0	0
A12bdc9ee	d3d0546a	1	27	26.4	92.6	52	92	-999	4	2	2	0	0	0	0	0	1	-999	0	-999	-999	2	0	0	0	0	0
ee9d527a	A2e8c256e	1	20	3.55	58.8	56	111	6.03	3	1	3	0	0	0	0	0	1	0	0	-999	-999	2	0	0	0	0	0
A8f97d916	A3b4fe0f0	1	30	2.53	102.6	73	67	-999	4	1	2	0	0	0	0	0	1	-999	0	-999	-999	2	0	0	0	0	0
A80c39b8c	c86fbe64	1	60	27.6	104.4	66	103	0.71	7	1	3	0	0	0	0	0	1	0	0	-999	-999	2	0	0	0	0	0
b543b2a3	A779be728	1	22	11.6	58.6	81	82	2	4	1	2	0	0	0	0	0	1	0	0	-999	-999	2	0	0	0	0	0
a73ab888	a56d6603	1	50	11.68	110.24	50	148.8	-999	6	2	4	0	0	0	0	0	1	-999	0	-999	-999	2	0	0	0	0	1
A28096b23	A98ed127c	1	36	22.7	89.2	54	139	3.03	5	1	2	0	0	0	0	0	1	0	0	-999	-999	2	0	0	0	0	0
A3055e0d8	a8727876	1	27	16.5	104.6	50	122	-999	4	2	3	0	0	0	0	0	1	-999	0	-999	-999	2	0	0	0	0	0
f44b7809	A04f6fb53	1	18	2.53	99	77	115	-999	3	1	2	0	0	0	0	0	1	-999	0	-999	-999	2	0	0	0	0	0
A000f21ac	A0948d8e4	1	33	21.9	104.6	53	112	0.55	5	2	2	0	0	0	0	0	1	0	0	-999	-999	2	0	0	0	0	0
be4b2f45	A19e86b37	659	56	12.77	-999	68.8	133	3.1	7	1	3	0	0	0	-999	0	1	0	0	0	1	2	0	0	0	0	0
e6f095e9	ce79bb1d	1	35	16.2	94	78	140	0.12	5	1	2	0	0	0	0	0	1	0	0	-999	-999	2	0	0	0	0	0
d7be6321	ece4b75c	1	25	5.94	135	50	135	-999	4	2	4	0	0	0	1	0	1	-999	0	-999	-999	2	0	0	0	0	1
bdc5d8a4	A53e52e06	1	73	2.33	-999	47.8	118	-999	9	1	3	0	0	0	-999	0	1	-999	0	-999	-999	2	0	0	0	0	0
fa88d374	e64c1ddc	1	70	1.2	-999	72	107.2	-999	8	2	3	0	0	0	-999	0	1	-999	0	-999	-999	2	0	0	0	0	0
A6a97982d	c6040c8d	1	72	11.14	-999	47	139.5	-999	9	1	3	0	0	0	-999	0	1	-999	0	-999	-999	2	0	0	0	0	0
A533eb9a8	A9aee68a3	1	45	2.53	46.4	42	63	-999	6	1	2	0	0	0	0	0	1	-999	0	-999	-999	2	0	0	0	0	0
c8c9cad7	A6d69d9ae	1	54	18.5	143.4	67	148	-999	7	1	2	0	0	0	1	0	1	-999	0	-999	-999	2	0	0	0	0	0
A39e18a49	fbc75b77	1	25	14.3	83.6	47	107	4.45	4	1	2	0	0	0	0	0	1	0	0	-999	-999	2	0	0	0	0	0
a5ccb1c5	A14cff94a	1	59	3.57	91	44	150	-999	7	1	3	0	0	0	0	0	1	-999	0	-999	-999	2	0	0	0	0	0
A28ac5934	A36607720	1	31	4.1	82.6	64	122	7.55	5	1	3	0	0	0	0	0	1	0	0	-999	-999	2	0	0	0	0	0
c4ed8e89	A62d4d5f6	1	69	6.86	86	53	65	0.07	8	1	4	0	0	0	0	0	1	0	0	-999	-999	2	0	0	0	0	1
A4779bc40	A09b03780	1	29	28.2	71	56	45	-999	4	1	2	0	0	0	0	0	1	-999	0	-999	-999	2	0	0	0	0	0
A728bf33a	A346dbd19	1	35	3.77	70.8	50	61	-999	5	1	3	0	0	0	0	0	1	-999	0	-999	-999	2	0	0	0	0	0
A7e07ae1a	A75b845a0	1	54	9.02	214.6	57	147	-999	7	1	2	0	0	0	1	0	1	-999	0	-999	-999	2	0	0	0	0	0
b5a9ede9	A1506103f	1	67	8.48	85.4	74	98	1.65	8	1	3	0	0	0	0	0	1	0	0	-999	-999	2	0	0	0	0	0
A1a565949	d0157e50	1	49	15	128.6	40	107	-999	6	1	2	0	0	0	0	0	1	-999	0	-999	-999	2	0	0	0	0	0
A73c2e083	A745258de	1	26	4.89	120	55	90	-999	4	2	2	0	0	0	0	0	1	-999	0	-999	-999	2	0	0	0	0	0
ee1a7173	eeb47d10	1	45	21.33	-999	45	124.4	2.6	6	1	3	0	0	0	-999	0	1	0	0	-999	-999	2	0	0	0	0	0
a8443b14	A7a94ff77	1	77	4.62	-999	64.1	146.2	5.8	9	1	4	0	0	0	-999	0	1	0	0	-999	-999	2	0	0	0	0	1
f53f2fb9	A1e6c5175	1	46	14.28	56.42	121.2	36.9	1	6	2	2	0	0	0	0	0	1	0	0	-999	-999	2	0	0	0	0	0
e133553e	A0192272a	1	68	1.25	41.08	59.9	68.6	0.6	8	2	3	0	0	0	0	0	1	0	0	-999	-999	2	0	0	0	0	0
fb335e8f	A35765c5e	1	33	22.85	137.5	45.3	91	-999	5	1	2	0	0	0	1	0	1	-999	0	-999	-999	2	0	0	0	0	0
A46d4c7c3	A875779d6	1	35	9.89	130.8	55	96	-999	5	2	2	0	0	0	1	0	1	-999	0	-999	-999	2	0	0	0	0	0
e6d3cee8	d61a0f58	1	35	2.53	145.4	90	113	-999	5	1	3	0	0	0	1	0	1	-999	0	-999	-999	2	0	0	0	0	0
A084917af	A7de1ae2d	1	43	2.75	132.2	74	74	-999	6	1	2	0	0	0	1	0	1	-999	0	-999	-999	2	0	0	0	0	0
b22eb345	A42d9972e	1	66	23.8	178.2	50	84	-999	8	2	3	0	0	0	1	0	1	-999	0	-999	-999	2	0	0	0	0	0
A40a7ae9a	a6e45944	1	37	18.3	101.4	71	100	0	5	1	2	0	0	0	0	0	1	0	0	-999	-999	2	0	0	0	0	0
d6420a4e	A87982300	1	26	5.4	103.2	42	104	0.74	4	1	3	0	0	0	0	0	1	0	0	-999	-999	2	0	0	0	0	0
A98964da4	A1ae12585	1	39	16.9	110.8	53	91	-999	5	1	2	0	0	0	0	0	1	-999	0	-999	-999	2	0	0	0	0	0
A3658d7fa	f19c99fb	1	34	13.1	147.4	73	83	-999	5	1	2	0	0	0	1	0	1	-999	0	-999	-999	2	0	0	0	0	0
A3cb65cad	ce62a0b5	1	36	7.18	77.2	60	149	4.92	5	1	2	0	0	0	0	0	1	0	0	-999	-999	2	0	0	0	0	0
A3837e1aa	f547f5e6	1	24	2.53	67.8	72	56	0.49	4	1	2	0	0	0	0	0	1	0	0	-999	-999	2	0	0	0	0	0
A8590ac06	A12b6e0da	1	38	23.3	61.2	51	49	0.93	5	2	2	0	0	0	0	0	1	0	0	-999	-999	2	0	0	0	0	0
aaf5060b	A51bf17be	1	36	4.05	82	75	115	-999	5	1	2	0	0	0	0	0	1	-999	0	-999	-999	2	0	0	0	0	0
dff17949	A10debbe9	1	37	2.53	93.2	60	42	-999	5	1	2	0	0	0	0	0	1	-999	0	-999	-999	2	0	0	0	0	0
ba9c5622	c46c1bd7	1	23	14.4	104.4	50	98	0.12	4	2	3	0	0	0	0	0	1	0	0	-999	-999	2	0	0	0	0	0
A8c004c94	A254cc94f	1	36	2.53	57.2	60	74	-999	5	1	2	0	0	0	0	0	1	-999	0	-999	-999	2	0	0	0	0	0
abbb9233	A9597f7a9	1	31	8.45	83.2	75	39	-999	5	1	2	0	0	0	0	0	1	-999	0	-999	-999	2	0	0	0	0	0
A83cf8b60	A5d718362	1	33	7.76	73	54	55	-999	5	2	3	0	0	0	0	0	1	-999	0	-999	-999	2	0	0	0	0	0
A9aaf689f	d18b5caf	1	50	2.53	113.6	55	82	-999	6	1	2	0	0	0	0	0	1	-999	0	-999	-999	2	0	0	0	0	0
A6ad4a6b1	d906cd41	1	39	4.05	58.4	68	83	-999	5	1	3	0	0	0	0	0	1	-999	0	-999	-999	2	0	0	0	0	0
A7a5df5ff	b47a994d	1	48	2.53	88.4	55	63	1.14	6	2	3	0	0	0	0	0	1	0	0	-999	-999	2	0	0	0	0	0
A3dd9c099	b9396052	1	44	8.91	132.8	59	61	3.43	6	1	2	0	0	0	1	0	1	0	0	-999	-999	2	0	0	0	0	0
A16594094	A890afd27	1	37	19.8	109.2	50	89	-999	5	1	2	0	0	0	0	0	1	-999	0	-999	-999	2	0	0	0	0	0
df4865fc	e7d4a3d9	1	29	8.85	110.6	71	102	4.99	4	1	2	0	0	0	0	0	1	0	0	-999	-999	2	0	0	0	0	0
A95536279	ca03fed5	1	53	5.59	-999	57.3	78	-999	7	2	2	0	0	0	-999	0	1	-999	0	-999	-999	2	0	0	0	0	0
A61ab550f	A6fe9f9b1	853	32	20.78	-999	53.3	55	-999	5	2	2	0	0	0	-999	0	1	-999	0	0	1	2	0	0	0	0	0
cdad86ca	A776a9955	1	29	3.64	-999	68	57.6	0.6	4	2	2	0	0	0	-999	0	1	0	0	-999	-999	2	0	0	0	0	0
f00f2e7b	A510c194f	1	63	4.2	-999	46	136.1	5.7	8	1	3	0	0	0	-999	0	1	0	0	-999	-999	2	0	0	0	0	0
A2f1987bf	bcb182ee	1	39	22.1	148.2	62	104	0.54	5	2	2	0	0	0	1	0	1	0	0	-999	-999	2	0	0	0	0	0
A3e34b5dc	A9e664243	1	76	7.64	114.6	69	87	0.1	9	1	3	0	0	0	0	0	1	0	0	-999	-999	2	0	0	0	0	0
f8b72910	A8481e8df	209	36	16.8	83.8	82	46	-999	5	1	2	0	0	0	0	0	1	-999	0	0	4	2	0	0	0	0	0
A00037f39	A253dd90b	1	32	9.34	121.8	72	51	-999	5	1	2	0	0	0	0	0	1	-999	0	-999	-999	2	0	0	0	0	0
A8c6c42f3	A4535d2d5	1	24	16.4	69.8	68	46	-999	4	2	2	0	0	0	0	0	1	-999	0	-999	-999	2	0	0	0	0	0
A0c62cc42	bc8f9335	1	28	3.91	55.4	42	68	-999	4	1	2	0	0	0	0	0	1	-999	0	-999	-999	2	0	0	0	0	0
ffa6059b	A9436fd0b	1	51	6.28	153.8	60	101	1.24	7	1	3	0	0	0	1	0	1	0	0	-999	-999	2	0	0	0	0	0
A11382b8d	df809cda	1	27	7.03	75.2	54	39	5.05	4	2	3	0	0	0	0	0	1	0	0	-999	-999	2	0	0	0	0	0
A02abf8fa	A724c34e3	1	41	5.47	100	51	144	-999	6	2	3	0	0	0	0	0	1	-999	0	-999	-999	2	0	0	0	0	0
e8c5e943	A7a48a007	1	30	8.06	42	106	110	-999	4	1	3	0	0	0	0	0	1	-999	0	-999	-999	2	0	0	0	0	0
ae4def1e	A8de6749d	1	59	1.95	-999	98	52	1	7	1	2	0	0	0	-999	0	1	0	0	-999	-999	2	0	0	0	0	0
eab8ff11	bb08deae	1	64	8.51	62.8	68	76	1.94	8	1	2	0	0	0	0	0	1	0	0	-999	-999	2	0	0	0	0	0
f48280c0	c9d2e694	1	75	11.5	-999	40	100.3	1.4	9	1	4	0	0	0	-999	0	1	0	0	-999	-999	2	0	0	0	0	1
A0f0b82fa	A6b2fabc3	1	28	16.67	-999	71.6	105	-999	4	1	3	0	0	0	-999	0	1	-999	0	-999	-999	2	0	0	0	0	0
A2ff2a721	A10fc230e	1	57	21.8	101.6	56	132	1.92	7	2	2	0	0	0	0	0	1	0	0	-999	-999	2	0	0	0	0	0
A34be1021	A5aa3b64b	1	31	29.7	142.4	74	103	-999	5	1	2	0	0	0	1	0	1	-999	0	-999	-999	2	0	0	0	0	0
f8b2f96e	b5c2ba4f	670	44	6.15	158.8	61	66	2.25	6	1	2	0	0	0	1	0	1	0	0	0	1	2	0	0	0	0	0
fde3f2e7	A790d9866	1	52	6.63	113	48	75	0.14	7	1	3	0	0	0	0	0	1	0	0	-999	-999	2	0	0	0	0	0
A337b0274	b60184b2	1	77	18.4	181.2	50	124	2.76	9	1	4	0	0	0	1	0	1	0	0	-999	-999	2	0	0	0	0	1
e18037f4	A1509c02d	1	37	24	102.2	45	109	-999	5	1	2	0	0	0	0	0	1	-999	0	-999	-999	2	0	0	0	0	0
A3ef58410	a614f7b1	1	33	9.37	106	57	60	0.03	5	1	3	0	0	0	0	0	1	0	0	-999	-999	2	0	0	0	0	0
c6d537e1	A16eb9029	1	32	4	58.4	43	48	-999	5	1	2	0	0	0	0	0	1	-999	0	-999	-999	2	0	0	0	0	0
A5f302d14	A8891d904	1	45	19.5	108.2	53	65	9.79	6	1	2	0	0	0	0	0	1	0	0	-999	-999	2	0	0	0	0	0
A1ff7b91c	c4686416	1	53	25	108.2	47	69	-999	7	1	2	0	0	0	0	0	1	-999	0	-999	-999	2	0	0	0	0	0
e0d8014e	A1c6c01d4	1	50	2.53	121.8	70	116	-999	6	1	3	0	0	0	0	0	1	-999	0	-999	-999	2	0	0	0	0	0
A8352dd9e	A080d8dcc	1	38	2.53	-999	52	56	-999	5	1	2	0	0	0	-999	0	1	-999	0	-999	-999	2	0	0	0	0	0
A4aec429a	A4ededafc	205	34	12.1	47	82	65	-999	5	1	2	0	0	0	0	0	1	-999	0	0	2	2	0	0	0	0	0
ab9828ca	cee915d1	1	56	19.49	-999	55.3	138	1.4	7	1	3	0	0	0	-999	0	1	0	0	-999	-999	2	0	0	0	0	0
fb7bab9e	A9a881702	1	42	1.72	61.1	76.7	40.7	0.5	6	1	3	0	0	0	0	0	1	0	0	-999	-999	2	0	0	0	0	0
A86cb35a8	cb4b95bb	1	69	1.2	-999	54	54.5	1.2	8	1	2	0	0	0	-999	0	1	0	0	-999	-999	2	0	0	0	0	0
A6711597a	ba9b89b4	1	37	9.09	-999	49	81	-999	5	1	2	0	0	0	-999	0	1	-999	0	-999	-999	2	0	0	0	0	0
A055f7894	b5b9a68d	1	50	26.78	96.72	67	66.4	1.5	6	1	3	0	0	0	0	0	1	0	0	-999	-999	2	0	0	0	0	0
A793a84a3	A5765b539	1	39	8.59	-999	56	65.1	2.6	5	1	2	0	0	0	-999	0	1	0	0	-999	-999	2	0	0	0	0	0
A71af0fdd	A61d1ac40	1	49	19.45	147.46	62	147.7	-999	6	1	3	0	0	0	1	0	1	-999	0	-999	-999	2	0	0	0	0	0
A10e35e8e	A9ca8e87d	1	70	13.57	-999	65.7	99	-999	8	1	4	0	0	0	-999	0	1	-999	0	-999	-999	2	0	0	0	0	1
A736e537f	A8d80ed93	1	44	17.6	51.4	65	64	0	6	1	2	0	0	0	0	0	1	0	0	-999	-999	2	0	0	0	0	0
ed053874	A1ee7d064	1	65	16.89	106.4	47.4	56	1.9	8	1	2	0	0	0	0	0	1	0	0	-999	-999	2	0	0	0	0	0
A5817ae49	f7faa43e	1	26	5.91	-999	55	53.6	-999	4	2	2	0	0	0	-999	0	1	-999	0	-999	-999	2	0	0	0	0	0
A7377a716	a796a69e	1	36	2.53	80.6	60	82	3.09	5	1	2	0	0	0	0	0	1	0	0	-999	-999	2	0	0	0	0	0
e9ab39f0	A73d15cfe	1	54	4.12	61	40	65	-999	7	1	2	0	0	0	0	0	1	-999	0	-999	-999	2	0	0	0	0	0
e754478c	dccafe1b	1	40	8.4	128.4	67	53	-999	5	2	2	0	0	0	0	0	1	-999	0	-999	-999	2	0	0	0	0	0
A434dbd07	ace0f802	1	45	19.3	58.4	62	113	-999	6	2	2	0	0	0	0	0	1	-999	0	-999	-999	2	0	0	0	0	0
c2847461	A249c71a8	1	42	21.75	-999	74.5	43	1.9	6	1	2	0	0	0	-999	0	1	0	0	-999	-999	2	0	0	0	0	0
A3aa82834	A559270f1	1	73	8.13	127.66	66.6	94	6.3	9	1	3	0	0	0	0	0	1	0	0	-999	-999	2	0	0	0	0	0
A76bf061a	A44592b77	1	38	4.43	105	64	110	-999	5	2	3	0	0	0	0	0	1	-999	0	-999	-999	2	0	0	0	0	0
A589302a3	A2dc9719a	1	39	1.49	-999	45	97.8	-999	5	1	2	0	0	0	-999	0	1	-999	0	-999	-999	2	0	0	0	0	0
A7ec62885	c1a11296	1	61	8.3	126	42	135	4.74	8	1	2	0	0	0	0	0	1	0	0	-999	-999	2	0	0	0	0	0
A7d86b48a	c99ffa17	1	33	4	106.6	44	72	-999	5	1	2	0	0	0	0	0	1	-999	0	-999	-999	2	0	0	0	0	0
A36d144ea	A17b99958	1	48	12.2	106.6	97	57	-999	6	1	3	0	0	0	0	0	1	-999	0	-999	-999	2	0	0	0	0	0
e361ec1f	e2e7f4d4	1	36	3.37	79.2	65	134	-999	5	1	2	0	0	0	0	0	1	-999	0	-999	-999	2	0	0	0	0	0
A0e680179	e10e8123	1	48	2.53	73.8	62	56	-999	6	1	2	0	0	0	0	0	1	-999	0	-999	-999	2	0	0	0	0	0
A56626ff4	b40330dd	1	31	2.53	112.2	50	64	-999	5	2	3	0	0	0	0	0	1	-999	0	-999	-999	2	0	0	0	0	0
A66c2e6dd	aa34b317	1	32	2.53	67.4	59	113	-999	5	1	2	0	0	0	0	0	1	-999	0	-999	-999	2	0	0	0	0	0
A0252b081	f0dced10	1	57	2.64	112.4	58	68	-999	7	2	2	0	0	0	0	0	1	-999	0	-999	-999	2	0	0	0	0	0
A48e1ff78	A446879a5	1	28	6.33	202.8	60	116	-999	4	2	2	0	0	0	1	0	1	-999	0	-999	-999	2	0	0	0	0	0
d40535ac	e79aaa4b	1	30	6	90.8	73	101	-999	4	1	3	0	0	0	0	0	1	-999	0	-999	-999	2	0	0	0	0	0
b62764dc	A8864f532	1	47	2.53	70.4	66	68	-999	6	1	2	0	0	0	0	0	1	-999	0	-999	-999	2	0	0	0	0	0
e9ef91d2	A28c6be63	1	29	2.53	151.4	53	118	-999	4	2	2	0	0	0	1	0	1	-999	0	-999	-999	2	0	0	0	0	0
A941b7466	baf1f09f	1	63	1.81	127.2	60	119	0.5	8	1	3	0	0	0	0	0	1	0	0	-999	-999	2	0	0	0	0	0
A6bd44ccb	A7847c5fa	1	60	1.91	-999	87.2	64	1.7	7	1	2	0	0	0	-999	0	1	0	0	-999	-999	2	0	0	0	0	0
A32396038	A26fc3019	746	34	14.6	189	76.6	97	3.2	5	1	3	0	0	0	1	0	1	0	0	0	2	2	0	0	0	0	0
f343a80a	A4f6e169d	1	69	0.41	91.88	90	100.6	0.6	8	1	3	0	0	0	0	0	1	0	0	-999	-999	2	0	0	0	0	0
da26b77b	A8a1aa94b	1	69	9.64	17.8	77.4	64	-999	8	1	2	0	0	0	0	0	1	-999	0	-999	-999	2	0	0	0	0	0
A0af7d715	aab0f767	1	27	2.38	-999	44.7	42.3	0.3	4	1	2	0	0	0	-999	0	1	0	0	-999	-999	2	0	0	0	0	0
A2cec8cf0	dcfeab6d	1	63	25.3	114.2	57	79	-999	8	1	3	0	0	0	0	0	1	-999	0	-999	-999	2	0	0	0	0	0
eaf2067e	A2dbbfbf5	1	52	11	94.8	51	116	-999	7	2	3	0	0	0	0	0	1	-999	0	-999	-999	2	0	0	0	0	0
A12b637dd	A115d139a	1	45	17	102	55	85	-999	6	2	3	0	0	0	0	0	1	-999	0	-999	-999	2	0	0	0	0	0
A2ecefe59	c8909e0b	1	56	2.75	125.6	46.7	130	3.3	7	1	2	0	0	0	0	0	1	0	0	-999	-999	2	0	0	0	0	0
f5efb6e0	b761e02d	1	35	19.9	80.2	67	69	3.96	5	2	3	0	0	0	0	0	1	0	0	-999	-999	2	0	0	0	0	0
fa3cfb3f	b5b6a859	1	42	4.83	79.4	56	68	-999	6	1	2	0	0	0	0	0	1	-999	0	-999	-999	2	0	0	0	0	0
A0d866ba9	f3c4e48c	1	79	8.15	121.2	42	144	-999	9	1	4	0	0	0	0	0	1	-999	0	-999	-999	2	0	0	0	0	1
A6dfb9763	A8820f605	1	30	7.7	94.6	48	77	2.91	4	1	2	0	0	0	0	0	1	0	0	-999	-999	2	0	0	0	0	0
A22a2fa7d	A38201b09	1	63	10.1	102.2	40	129	-999	8	1	2	0	0	0	0	0	1	-999	0	-999	-999	2	0	0	0	0	0
A52a6eb68	A60c33a86	1	47	7.49	125	54	115	-999	6	2	3	0	0	0	0	0	1	-999	0	-999	-999	2	0	0	0	0	0
A03ac6742	e549c087	1	25	6.05	99	42	50	-999	4	1	2	0	0	0	0	0	1	-999	0	-999	-999	2	0	0	0	0	0
A8de143c7	A57a6cd24	434	32	2.53	100.4	46	73	8.63	5	1	2	0	0	0	0	0	1	0	0	0	0	2	0	0	0	0	0
f9735010	A71afd924	1	38	11.4	103.8	77	61	-999	5	1	2	0	0	0	0	0	1	-999	0	-999	-999	2	0	0	0	0	0
A8c454536	A63cbd51a	1	64	11.2	133.4	74	103	-999	8	1	3	0	0	0	1	0	1	-999	0	-999	-999	2	0	0	0	0	0
aedec0d0	A9d733392	1	23	22.4	67.2	72	49	0	4	1	2	0	0	0	0	0	1	0	0	-999	-999	2	0	0	0	0	0
cf3ff1a0	bc125264	1	61	27.9	149.4	73	98	-999	8	1	2	0	0	0	1	0	1	-999	0	-999	-999	2	0	0	0	0	0
da2c575e	A319810a1	1	57	5.03	-999	59	82.6	-999	7	1	2	0	0	0	-999	0	1	-999	0	-999	-999	2	0	0	0	0	0
dfcafae6	A74b21026	1	52	12.7	111.8	64	65	-999	7	2	2	0	0	0	0	0	1	-999	0	-999	-999	2	0	0	0	0	0
f2adeac9	e6d3fc5e	1	53	6.02	127.6	72	67	-999	7	2	2	0	0	0	0	0	1	-999	0	-999	-999	2	0	0	0	0	0
A3f9eb849	A953abe48	1	33	4.04	80.6	44	52	-999	5	1	2	0	0	0	0	0	1	-999	0	-999	-999	2	0	0	0	0	0
d8ed8ca2	c7f903d1	1	87	1.25	-999	61	93.6	0.1	10	1	3	0	0	0	-999	0	1	0	0	-999	-999	2	0	0	0	0	0
A16e18ac9	faee201e	1	55	10.78	129.6	48.4	60	-999	7	1	3	0	0	0	0	0	1	-999	0	-999	-999	2	0	0	0	0	0
A51e1424e	c1f8064f	1	44	3.92	-999	61.8	64	1.6	6	1	2	0	0	0	-999	0	1	0	0	-999	-999	2	0	0	0	0	0
A23b0cc71	A122111ea	1	46	8.91	60.8	70	61	-999	6	1	2	0	0	0	0	0	1	-999	0	-999	-999	2	0	0	0	0	0
f7d7736a	A83375edf	1	49	8.78	140.8	46	51	0.28	6	1	3	0	0	0	1	0	1	0	0	-999	-999	2	0	0	0	0	0
ec216fb2	c501455c	1	42	16.6	160.4	40	118	19	6	1	3	0	0	0	1	0	1	1	0	-999	-999	2	0	0	0	0	0
A3bad45f2	A6322a520	1	51	22.6	127.6	60	127	3.12	7	1	3	0	0	0	0	0	1	0	0	-999	-999	2	0	0	0	0	0
A6028e2a8	c8719d25	1	17	26.3	81.2	62	84	-999	3	1	2	0	0	0	0	0	1	-999	0	-999	-999	2	0	0	0	0	0
efbd1f26	aec5b8c8	1	50	2.53	74.4	59	98	-999	6	1	3	0	0	0	0	0	1	-999	0	-999	-999	2	0	0	0	0	0
c676b6e9	A78df65ba	1	19	4.09	81.8	62	36	0.07	3	1	2	0	0	0	0	0	1	0	0	-999	-999	2	0	0	0	0	0
A7deef068	ae5caaaa	1	19	26	138.4	58	78	1.72	3	2	3	0	0	0	1	0	1	0	0	-999	-999	2	0	0	0	0	0
a1bb364a	A17c8b11b	1	25	26.1	97.6	63	77	-999	4	1	2	0	0	0	0	0	1	-999	0	-999	-999	2	0	0	0	0	0
c8bcad7f	A1cb3034d	1	31	3.11	79	67	60	-999	5	1	2	0	0	0	0	0	1	-999	0	-999	-999	2	0	0	0	0	0
A7cbc1f69	A7209411a	1	47	10.1	62.2	68	64	7.31	6	1	2	0	0	0	0	0	1	0	0	-999	-999	2	0	0	0	0	0
A6f13d39f	bf61a687	1	39	2.53	162.8	70	71	6.9	5	2	2	0	0	0	1	0	1	0	0	-999	-999	2	0	0	0	0	0
c2a82454	A234c0f33	1	30	14.3	107.6	57	137	0.08	4	1	2	0	0	0	0	0	1	0	0	-999	-999	2	0	0	0	0	0
A3ac84a05	A4cc74311	1	29	6.85	105.4	55	83	-999	4	1	1	0	0	0	0	0	1	-999	0	-999	-999	2	0	0	0	0	-999
da9570a2	ff607d88	1	30	2.53	167.8	71	131	-999	4	1	2	0	0	0	1	0	1	-999	0	-999	-999	2	0	0	0	0	0
A2adf89af	A17b6ca93	1	46	5.48	94.8	73	51	1.4	6	2	2	0	0	0	0	0	1	0	0	-999	-999	2	0	0	0	0	0
c999d2c4	A139f9746	1	34	17.2	128.4	67	63	-999	5	1	2	0	0	0	0	0	1	-999	0	-999	-999	2	0	0	0	0	0
A8c8f6b43	A4f69fb52	1	40	4.02	105.4	52	143	-999	5	1	3	0	0	0	0	0	1	-999	0	-999	-999	2	0	0	0	0	0
a9b9bd8e	b5c5ee81	1	26	11.5	85.2	75	45	-999	4	1	2	0	0	0	0	0	1	-999	0	-999	-999	2	0	0	0	0	0
A400b6fea	fa4c5b84	1	31	2.53	117.2	75	34	0.78	5	1	2	0	0	0	0	0	1	0	0	-999	-999	2	0	0	0	0	0
A587a4905	aec36650	1	11	4.62	80.5	53	47.5	-999	3	1	2	0	0	0	0	0	1	-999	0	-999	-999	2	0	0	0	0	0
A9c499c3d	b3e8b06f	1	75	16.5	-999	83	73.8	-999	9	1	2	0	0	0	-999	0	1	-999	0	-999	-999	2	0	0	0	0	0
A40367c3c	A040375b6	1	57	4.99	-999	53	117.3	-999	7	1	2	0	0	0	-999	0	1	-999	0	-999	-999	2	0	0	0	0	0
d59a23c3	dacd7a0c	1	72	9.96	-999	65	51.2	-999	9	2	3	0	0	0	-999	0	1	-999	0	-999	-999	2	0	0	0	0	0
A0f2cb441	A54a6d242	1	37	24	86	50	115	7.65	5	1	2	0	0	0	0	0	1	0	0	-999	-999	2	0	0	0	0	0
A58070c52	bf613423	1	77	14.46	85.06	61.6	80	-999	9	1	3	0	0	0	0	0	1	-999	0	-999	-999	2	0	0	0	0	0
c7f4f146	e1e3c5ca	1	59	11.73	-999	48	137	-999	7	1	3	0	0	0	-999	0	1	-999	0	-999	-999	2	0	0	0	0	0
c2c2cbd7	A6cb6aadc	1	85	4.62	-999	51	95.5	0.8	10	2	4	0	0	0	-999	0	1	0	0	-999	-999	2	0	0	0	0	1
b3b32ef8	A5349f67d	1	44	26.8	112.6	54	87	-999	6	2	3	0	0	0	0	0	1	-999	0	-999	-999	2	0	0	0	0	0
A6d62aa4b	e2334a24	1	42	2.74	90.2	71	89	0.76	6	1	2	0	0	0	0	0	1	0	0	-999	-999	2	0	0	0	0	0
b24e3e21	A5c82ca55	1	67	4.78	82.8	49	86	0.77	8	1	3	0	0	0	0	0	1	0	0	-999	-999	2	0	0	0	0	0
dd49477b	A7390b751	1	63	23.1	65	84	70	-999	8	1	3	0	0	0	0	0	1	-999	0	-999	-999	2	0	0	0	0	0
A32718321	e9ba14bd	1	25	2.53	97.6	72	97	0.05	4	1	2	0	0	0	0	0	1	0	0	-999	-999	2	0	0	0	0	0
b01672c3	A8033b0c1	1	33	2.53	110.4	50	123	1.18	5	1	2	0	0	0	0	0	1	0	0	-999	-999	2	0	0	0	0	0
A040fe555	A233a7d78	1	49	27.1	68.4	70	63	-999	6	1	3	0	0	0	0	0	1	-999	0	-999	-999	2	0	0	0	0	0
ce0d320a	dc57c1fc	1	56	24.9	102	71	65	-999	7	1	3	0	0	0	0	0	1	-999	0	-999	-999	2	0	0	0	0	0
A0546542b	bbdb0379	1	33	7.22	83	47	45	-999	5	1	3	0	0	0	0	0	1	-999	0	-999	-999	2	0	0	0	0	0
c399e927	A92e4ea4c	1	44	4.98	121.8	76	131	17.06	6	1	3	0	0	0	0	0	1	1	0	-999	-999	2	0	0	0	0	0
A929335bd	A04edd1d7	1	48	21.4	108.2	74	89	-999	6	2	2	0	0	0	0	0	1	-999	0	-999	-999	2	0	0	0	0	0
A9e0bc0a9	A8d9b75b0	1	14	14.6	78.2	45	114	-999	3	1	2	0	0	0	0	0	1	-999	0	-999	-999	2	0	0	0	0	0
A2b0ebe24	f82d9f29	1	61	13.1	130.6	55	102	-999	8	2	4	0	0	0	1	0	1	-999	0	-999	-999	2	0	0	0	0	1
aa13fda4	cea39362	1	41	4.66	98	73	75	0	6	1	3	0	0	0	0	0	1	0	0	-999	-999	2	0	0	0	0	0
f74fee33	b78eaa89	1	52	4.3	85	52	110	-999	7	2	3	0	0	0	0	0	1	-999	0	-999	-999	2	0	0	0	0	0
A6f42ae6a	d406caec	1	39	22.43	-999	42	66	-999	5	1	4	0	0	0	-999	0	1	-999	0	-999	-999	2	0	0	0	0	1
A9d551151	A2a712e82	1	54	2.53	-999	50	148	-999	7	2	2	0	0	0	-999	0	1	-999	0	-999	-999	2	0	0	0	0	0
A40207240	A15241979	1	28	3.99	76.6	64	67	-999	4	1	2	0	0	0	0	0	1	-999	0	-999	-999	2	0	0	0	0	0
A80b6b4d2	A2523edc4	1	42	25.8	93.8	74	62	-999	6	1	3	0	0	0	0	0	1	-999	0	-999	-999	2	0	0	0	0	0
d034a904	A4bac8288	1	64	2.7	140.4	67	93	-999	8	1	3	0	0	0	1	0	1	-999	0	-999	-999	2	0	0	0	0	0
A67d1514f	A5f381a65	1	41	1.07	58.48	83	55.3	1.1	6	1	2	0	0	0	0	0	1	0	0	-999	-999	2	0	0	0	0	0
b2493a63	A7fb87c4e	1	53	2.19	106.22	67.4	76.9	0.5	7	1	2	0	0	0	0	0	1	0	0	-999	-999	2	0	0	0	0	0
a2144767	e7c1eab3	1	33	4.82	69.6	56	52	0.18	5	1	2	0	0	0	0	0	1	0	0	-999	-999	2	0	0	0	0	0
A2a1d1388	A25e8e749	1	60	12.2	139	61	135	0.19	7	1	3	0	0	0	1	0	1	0	0	-999	-999	2	0	0	0	0	0
A81a4373c	ad126037	1	57	24.5	100.8	45	116	-999	7	1	3	0	0	0	0	0	1	-999	0	-999	-999	2	0	0	0	0	0
A8cfecd93	fde3f2e7	1	33	2.53	85.8	48	146	-999	5	1	2	0	0	0	0	0	1	-999	0	-999	-999	2	0	0	0	0	0
a39ff608	A27bee020	785	27	2.53	74.4	66	53	11.7	4	2	2	0	0	0	0	0	1	1	0	0	1	2	0	0	0	0	0
A6495da52	fec83560	1	36	24.9	107.2	84	69	-999	5	2	3	0	0	0	0	0	1	-999	0	-999	-999	2	0	0	0	0	0
A5d6e5dac	A6289a960	1	65	4.08	83.4	50	143	-999	8	1	3	0	0	0	0	0	1	-999	0	-999	-999	2	0	0	0	0	0
e401f2bd	A81a28213	1	56	21.9	116.2	97	64	-999	7	1	3	0	0	0	0	0	1	-999	0	-999	-999	2	0	0	0	0	0
e40a3fa0	A69c53542	1	14	18	106.8	68	51	-999	3	1	2	0	0	0	0	0	1	-999	0	-999	-999	2	0	0	0	0	0
A6fef307f	A98bbe8d2	1	73	20.14	58.4	95.1	49	0.4	9	1	4	0	0	0	0	0	1	0	0	-999	-999	2	0	0	0	0	1
b41f1aff	A88d92ec9	1	53	13.6	129.8	73	76	-999	7	1	2	0	0	0	0	0	1	-999	0	-999	-999	2	0	0	0	0	0
A5626696e	A59f96aae	1	29	7.12	-999	63	76.5	1.3	4	1	2	0	0	0	-999	0	1	0	0	-999	-999	2	0	0	0	0	0
e8026bda	A3f09b4c6	1	38	21	124.6	45	97	-999	5	1	2	0	0	0	0	0	1	-999	0	-999	-999	2	0	0	0	0	0
ae600959	cf2e8ef5	1	24	10.5	193.6	59	62	0	4	2	2	0	0	0	1	0	1	0	0	-999	-999	2	0	0	0	0	0
A1326c6c4	A08c0acc4	1	49	2.53	109.6	59	82	-999	6	2	3	0	0	0	0	0	1	-999	0	-999	-999	2	0	0	0	0	0
a3346b8b	A6c3f3476	1	39	28.4	116.8	45	76	0	5	1	3	0	0	0	0	0	1	0	0	-999	-999	2	0	0	0	0	0
efe85649	A41db78fe	1	36	12.1	72.6	74	82	-999	5	2	2	0	0	0	0	0	1	-999	0	-999	-999	2	0	0	0	0	0
A90dbca35	A7591b090	1	50	8.68	-999	45.4	73	1.1	6	1	3	0	0	0	-999	0	1	0	0	-999	-999	2	0	0	0	0	0
afbfb890	A4d1d1798	1	40	13.7	68	42	40	-999	5	1	2	0	0	0	0	0	1	-999	0	-999	-999	2	0	0	0	0	0
A0f47caa1	A81022234	1	59	20.9	100.6	64	52	5.87	7	2	3	0	0	0	0	0	1	0	0	-999	-999	2	0	0	0	0	0
A3141d9c7	A9e54fa93	1	54	2.53	104.4	52	68	-999	7	2	2	0	0	0	0	0	1	-999	0	-999	-999	2	0	0	0	0	0
A726ec906	A75bd2f4e	1	32	13.6	130	57	80	9.16	5	2	3	0	0	0	1	0	1	0	0	-999	-999	2	0	0	0	0	0
e81d47bc	ff773a5e	1	30	2.53	145.8	50	116	-999	4	2	2	0	0	0	1	0	1	-999	0	-999	-999	2	0	0	0	0	0
A2c29bd82	e3271764	1	65	1.39	-999	54.1	112	-999	8	1	2	0	0	0	-999	0	1	-999	0	-999	-999	2	0	0	0	0	0
da4bb298	A42254207	1	39	19.1	94.4	67	103	-999	5	2	2	0	0	0	0	0	1	-999	0	-999	-999	2	0	0	0	0	0
A1c053d39	bf1ce9c2	1	63	3.3	165.2	52	134	-999	8	1	3	0	0	0	1	0	1	-999	0	-999	-999	2	0	0	0	0	0
A38c02f46	A0ca98f2e	1	28	27	119.8	68	136	-999	4	1	2	0	0	0	0	0	1	-999	0	-999	-999	2	0	0	0	0	0
d55a6ae3	f55df36f	1	67	9.92	112.6	54	73	0.15	8	1	3	0	0	0	0	0	1	0	0	-999	-999	2	0	0	0	0	0
a4ff3ad2	A4e40b15d	1	27	13.5	106.8	55	91	0.02	4	2	2	0	0	0	0	0	1	0	0	-999	-999	2	0	0	0	0	0
A497e671d	f3764799	1	45	13.3	85.4	52	98	-999	6	1	3	0	0	0	0	0	1	-999	0	-999	-999	2	0	0	0	0	0
A8fd23811	A6c65ac76	1	36	11.8	76.2	51	54	0.03	5	1	3	0	0	0	0	0	1	0	0	-999	-999	2	0	0	0	0	0
A29864769	A4e2f37c1	1	28	10.3	145.4	51	113	0.64	4	1	3	0	0	0	1	0	1	0	0	-999	-999	2	0	0	0	0	0
A2315bd64	A6a0d62bf	1	34	25.5	79.4	47	38	-999	5	1	2	0	0	0	0	0	1	-999	0	-999	-999	2	0	0	0	0	0
A2ace3763	A3426b1b1	1	32	29	135.8	44	106	-999	5	1	3	0	0	0	1	0	1	-999	0	-999	-999	2	0	0	0	0	0
A57c03210	A75e69fb1	88	72	20.8	96.2	69	129	-999	9	2	3	0	0	0	0	0	1	-999	0	0	4	2	0	0	0	0	0
afd7745e	dafa6b2e	1	63	5.4	139.8	57	66	2.09	8	1	3	0	0	0	1	0	1	0	0	-999	-999	2	0	0	0	0	0
b0193ceb	bfe17411	1	20	5.31	107	61	65	-999	3	1	2	0	0	0	0	0	1	-999	0	-999	-999	2	0	0	0	0	0
A2a3d253e	A858364fd	1	40	15.6	101.8	68	61	-999	5	1	2	0	0	0	0	0	1	-999	0	-999	-999	2	0	0	0	0	0
abe6c583	A231fa9ab	1	30	8.06	-999	64	57	-999	4	1	2	0	0	0	-999	0	1	-999	0	-999	-999	2	0	0	0	0	0
A63fd44ee	A0c48d550	1	24	2.53	72	65	40	-999	4	1	2	0	0	0	0	0	1	-999	0	-999	-999	2	0	0	0	0	0
c4da2d0f	A263b7f75	1	33	4.85	-999	53.2	106.3	-999	5	1	2	0	0	0	-999	0	1	-999	0	-999	-999	2	0	0	0	0	0
A63d942da	A14c54242	1	69	1.49	-999	56	45.8	0.8	8	2	3	0	0	0	-999	0	1	0	0	-999	-999	2	0	0	0	0	0
A4cd46850	A095d5c6d	1	42	0.64	-999	73	57.8	-999	6	1	2	0	0	0	-999	0	1	-999	0	-999	-999	2	0	0	0	0	0
A3e6ce227	A8251f2d2	1	66	15.48	57.48	58	107.6	7.9	8	1	3	0	0	0	0	0	1	0	0	-999	-999	2	0	0	0	0	0
e30919d4	f8a5620d	1	32	8.82	119	68	60	-999	5	1	3	0	0	0	0	0	1	-999	0	-999	-999	2	0	0	0	0	0
a61c5cdf	A6afdad21	1	61	17.76	-999	54	123.1	-999	8	2	3	0	0	0	-999	0	1	-999	0	-999	-999	2	0	0	0	0	0
A33bf4329	cd6f3117	1	29	5.29	112.8	45	61	-999	4	1	2	0	0	0	0	0	1	-999	0	-999	-999	2	0	0	0	0	0
e5ce886c	A20393546	1	39	2.53	84	65	60	-999	5	1	2	0	0	0	0	0	1	-999	0	-999	-999	2	0	0	0	0	0
a13df121	A6e90b20c	1	33	7.16	129.2	55	89	7.79	5	2	2	0	0	0	0	0	1	0	0	-999	-999	2	0	0	0	0	0
f525eef4	A82819178	1	41	28.4	92.8	87	51	1.02	6	1	2	0	0	0	0	0	1	0	0	-999	-999	2	0	0	0	0	0
A485d997d	fac563cb	1	31	27.3	120.4	50	83	-999	5	1	2	0	0	0	0	0	1	-999	0	-999	-999	2	0	0	0	0	0
A47f6c8c4	fc88a223	1	29	18	69	77	55	-999	4	1	2	0	0	0	0	0	1	-999	0	-999	-999	2	0	0	0	0	0
A3c617528	A27d25621	1	34	9.85	98.6	51	62	-999	5	1	2	0	0	0	0	0	1	-999	0	-999	-999	2	0	0	0	0	0
ad5ef4b2	d8211f89	1	50	9.02	130.6	45	132	0	6	1	2	0	0	0	1	0	1	0	0	-999	-999	2	0	0	0	0	0
A0d9653b9	A56757a2f	1	59	12	61.6	49	122	-999	7	1	3	0	0	0	0	0	1	-999	0	-999	-999	2	0	0	0	0	0
A3ec13115	A1b8f178d	1	60	29.44	56.98	86	105.1	3.8	7	1	3	0	0	0	0	0	1	0	0	-999	-999	2	0	0	0	0	0
c7763971	A01c6796d	1	65	3.68	-999	69	93.3	0.3	8	2	3	0	0	0	-999	0	1	0	0	-999	-999	2	0	0	0	0	0
A66c03337	da431248	1	50	6.42	-999	52	148	0.5	6	2	2	0	0	0	-999	0	1	0	0	-999	-999	2	0	0	0	0	0
c8f5600f	cb2a68a9	1	64	6.47	130.5	72	127.5	5	8	1	4	0	0	0	1	0	1	0	0	-999	-999	2	0	0	0	0	1
f1ee529e	A41bc777c	1	12	25.14	-999	49	73.7	-999	3	1	2	0	0	0	-999	0	1	-999	0	-999	-999	2	0	0	0	0	0
A17c7f8a2	bd72ecd3	1	37	6.62	92	82	120	-999	5	1	2	0	0	0	0	0	1	-999	0	-999	-999	2	0	0	0	0	0
A311ba2ed	A0f0146ab	1	84	13.03	-999	54.9	54	9	10	1	4	0	0	0	-999	0	1	0	0	-999	-999	2	0	0	0	0	1
A70c023a7	bf0e5008	1	91	21.12	38.8	72.8	87	-999	11	2	3	0	0	0	0	0	1	-999	0	-999	-999	2	0	0	0	0	0
A13be5b89	b58c7198	1	41	22.2	88.6	53	102	-999	6	1	2	0	0	0	0	0	1	-999	0	-999	-999	2	0	0	0	0	0
A6a27eece	A890e2667	1	47	10.6	81.4	47	98	-999	6	1	3	0	0	0	0	0	1	-999	0	-999	-999	2	0	0	0	0	0
A731d65cd	e81278f9	1	41	2.87	124.8	86	96	-999	6	1	2	0	0	0	0	0	1	-999	0	-999	-999	2	0	0	0	0	0
A50a0a04f	A364f3b15	1	39	9.49	75.2	66	104	-999	5	1	2	0	0	0	0	0	1	-999	0	-999	-999	2	0	0	0	0	0
A194af3b3	a3621899	1	35	11.95	-999	57	53	3.3	5	1	2	0	0	0	-999	0	1	0	0	-999	-999	2	0	0	0	0	0
A75abf177	A7f21dbfc	1	20	2	-999	46	67.5	1.7	3	1	2	0	0	0	-999	0	1	0	0	-999	-999	2	0	0	0	0	0
c27484c7	A73f279d8	1	50	6.84	-999	44	101.6	0.9	6	1	2	0	0	0	-999	0	1	0	0	-999	-999	2	0	0	0	0	0
A6fb4775f	A4e2c8b0c	1	39	12.6	91.2	47	49	-999	5	1	2	0	0	0	0	0	1	-999	0	-999	-999	2	0	0	0	0	0
A67a375e4	b59cecf9	1	70	3.04	138.2	58	94	0	8	2	3	0	0	0	1	0	1	0	0	-999	-999	2	0	0	0	0	0
A1e797595	cb6e3d80	1	47	2.53	215	58	135	-999	6	1	3	0	0	0	1	0	1	-999	0	-999	-999	2	0	0	0	0	0
A21639091	A743e118b	1	17	15.2	140.4	58	133	0.39	3	1	2	0	0	0	1	0	1	0	0	-999	-999	2	0	0	0	0	0
c98c37cb	A4a5cad9f	1	38	24.8	70.2	59	129	-999	5	2	2	0	0	0	0	0	1	-999	0	-999	-999	2	0	0	0	0	0
A3a481e72	b9656844	1	17	3	109.8	71	56	-999	3	1	2	0	0	0	0	0	1	-999	0	-999	-999	2	0	0	0	0	0
A1d16bb33	A56dc80c9	1	45	15.9	76	56	95	3.83	6	1	3	0	0	0	0	0	1	0	0	-999	-999	2	0	0	0	0	0
ec11f26d	A6b64864e	1	47	1.95	-999	93	55	-999	6	1	3	0	0	0	-999	0	1	-999	0	-999	-999	2	0	0	0	0	0
e97e2ffe	A00f3972e	1	47	19	101.6	49	67	-999	6	1	3	0	0	0	0	0	1	-999	0	-999	-999	2	0	0	0	0	0
A9ea3f414	A73f3e61a	1	48	7.47	80.6	81	62	0.05	6	1	3	0	0	0	0	0	1	0	0	-999	-999	2	0	0	0	0	0
c0bfde62	a1e2bd5c	1	26	14.1	72	65	65	5.73	4	1	2	0	0	0	0	0	1	0	0	-999	-999	2	0	0	0	0	0
d24eac45	A32bdb01f	1	67	2.53	101	54	85	-999	8	1	3	0	0	0	0	0	1	-999	0	-999	-999	2	0	0	0	0	0
A8cca04ee	A6e82dc7a	1	32	17.8	74.6	67	112	-999	5	1	2	0	0	0	0	0	1	-999	0	-999	-999	2	0	0	0	0	0
eb57f949	A2ac5f541	1	24	26	85.4	57	53	-999	4	1	2	0	0	0	0	0	1	-999	0	-999	-999	2	0	0	0	0	0
A191024c4	A27ddc28b	1	53	26.1	125.2	71	79	-999	7	1	2	0	0	0	0	0	1	-999	0	-999	-999	2	0	0	0	0	0
bf0a60ee	A6463c248	1	28	15.2	133.4	56	38	-999	4	1	2	0	0	0	1	0	1	-999	0	-999	-999	2	0	0	0	0	0
A25d114d4	A4d11a935	1	31	22.4	123	61	55	-999	5	2	3	0	0	0	0	0	1	-999	0	-999	-999	2	0	0	0	0	0
A8cd6cb7e	e2c85b5a	1	71	12.5	36	59	55	-999	9	1	4	0	0	0	0	0	1	-999	0	-999	-999	2	0	0	0	0	1
A76ced5b5	A6a2204d4	1	13	9.88	104	61	80	-999	3	1	2	0	0	0	0	0	1	-999	0	-999	-999	2	0	0	0	0	0
A96382608	A1b684c91	1	45	9.38	63.2	50	115	-999	6	2	3	0	0	0	0	0	1	-999	0	-999	-999	2	0	0	0	0	0
ee09198e	ffe418a1	1	32	8.63	239.6	63	97	-999	5	1	2	0	0	0	1	0	1	-999	0	-999	-999	2	0	0	0	0	0
A48af26be	A049268be	1	53	13.13	-999	50	61.6	-999	7	1	2	0	0	0	-999	0	1	-999	0	-999	-999	2	0	0	0	0	0
A3ea77fc3	A1a59f880	1	89	5.4	97.82	59	55.9	5.1	10	1	3	0	0	0	0	0	1	0	0	-999	-999	2	0	0	0	0	0
A2b8ae454	b1a646ad	1	74	8.77	99.5	50	137.5	0.6	9	1	3	0	0	0	0	0	1	0	0	-999	-999	2	0	0	0	0	0
A22fc91dc	ba3ff2bb	1	62	8.22	44.9	68.5	38	-999	8	1	3	0	0	0	0	0	1	-999	0	-999	-999	2	0	0	0	0	0
e6c3b6f7	e96e8563	1	43	2.52	38.9	50.1	85	2.4	6	1	3	0	0	0	0	0	1	0	0	-999	-999	2	0	0	0	0	0
A0341b5dd	A33077a58	1	37	8.91	75	54	55	-999	5	2	2	0	0	0	0	0	1	-999	0	-999	-999	2	0	0	0	0	0
ca05bc2b	c602a904	1	35	25.22	69.38	64	63.1	-999	5	1	2	0	0	0	0	0	1	-999	0	-999	-999	2	0	0	0	0	0
A245db716	cb6e2520	1	36	3.82	-999	51	90.2	2.5	5	2	2	0	0	0	-999	0	1	0	0	-999	-999	2	0	0	0	0	0
A5549c0d5	a90a3593	1	50	7.58	137.68	62	86.6	-999	6	1	3	0	0	0	1	0	1	-999	0	-999	-999	2	0	0	0	0	0
b5740f0e	dcbebcb9	1	58	3.31	120.2	53	139	0.65	7	1	2	0	0	0	0	0	1	0	0	-999	-999	2	0	0	0	0	0
A3cc16f8f	eef443ff	1	79	15.3	61.8	45	96	2.04	9	1	4	0	0	0	0	0	1	0	0	-999	-999	2	0	0	0	0	1
ef0d2e96	A14427068	1	25	12.3	108.4	73	118	-999	4	2	2	0	0	0	0	0	1	-999	0	-999	-999	2	0	0	0	0	0
A681d1240	A41b7dfe4	1	35	25	82	57	60	0.31	5	1	2	0	0	0	0	0	1	0	0	-999	-999	2	0	0	0	0	0
b72b8ff4	A35a3bfd7	1	30	9.46	115.6	70	39	0.2	4	1	3	0	0	0	0	0	1	0	0	-999	-999	2	0	0	0	0	0
aed8be04	A146f54e7	1	44	14.2	115.4	42	43	-999	6	1	2	0	0	0	0	0	1	-999	0	-999	-999	2	0	0	0	0	0
A2f5903a7	A1ca24b9a	1	63	2.53	136.2	65	114	-999	8	1	3	0	0	0	1	0	1	-999	0	-999	-999	2	0	0	0	0	0
A5aca6f08	A64d2a363	1	65	17.5	81.08	73	69.6	-999	8	1	2	0	0	0	0	0	1	-999	0	-999	-999	2	0	0	0	0	0
A64ef8cbf	c3a127be	1	66	19.02	-999	57	126.4	0.7	8	2	3	0	0	0	-999	0	1	0	0	-999	-999	2	0	0	0	0	0
A15d45f25	ccd0d6bb	1	52	2.84	85.5	50.1	97	1.7	7	2	3	0	0	0	0	0	1	0	0	-999	-999	2	0	0	0	0	0
A5514a9f7	A7cad7b3b	255	56	17.06	-999	45.4	98	-999	7	1	3	0	0	0	-999	0	1	-999	0	0	3	2	0	0	0	0	0
b366c0ef	be229fa3	1	64	14.51	-999	45.2	52.1	1	8	1	2	0	0	0	-999	0	1	0	0	-999	-999	2	0	0	0	0	0
A38f13ba4	A47f4eb23	1	39	6.39	106.2	50	69	0.07	5	2	3	0	0	0	0	0	1	0	0	-999	-999	2	0	0	0	0	0
A88b82308	A0c274445	1	26	9.84	57.8	58	91	-999	4	1	2	0	0	0	0	0	1	-999	0	-999	-999	2	0	0	0	0	0
A2f351206	f0126cbb	1	79	11.91	60.22	54.3	61.5	-999	9	2	3	0	0	0	0	0	1	-999	0	-999	-999	2	0	0	0	0	0
A2ed927e9	A39f7db7f	1	75	22.3	-999	48	101.7	-999	9	1	3	0	0	0	-999	0	1	-999	0	-999	-999	2	0	0	0	0	0
A6ed255bc	A7f7e24cf	1	20	2.1	-999	52	73.2	-999	3	2	2	0	0	0	-999	0	1	-999	0	-999	-999	2	0	0	0	0	0
A35ea9e03	a7fcdbcb	1	66	2.7	102.14	75	94.3	-999	8	2	3	0	0	0	0	0	1	-999	0	-999	-999	2	0	0	0	0	0
e64474fd	A645f91ae	1	17	1.53	-999	61.4	76	0.3	3	1	2	0	0	0	-999	0	1	0	0	-999	-999	2	0	0	0	0	0
d464f714	A182a9cac	1	72	29.64	-999	57	93.2	-999	9	2	3	0	0	0	-999	0	1	-999	0	-999	-999	2	0	0	0	0	0
A1b365a4d	a18a5658	1	24	3.79	80.8	49	66	-999	4	1	2	0	0	0	0	0	1	-999	0	-999	-999	2	0	0	0	0	0
f898c0e2	f9ccfa35	1	52	9.82	64.1	43	99.4	-999	7	1	3	0	0	0	0	0	1	-999	0	-999	-999	2	0	0	0	0	0
c08ee2a2	aabee69d	1	43	2.28	-999	77	117.4	-999	6	1	2	0	0	0	-999	0	1	-999	0	-999	-999	2	0	0	0	0	0
A78f9110c	A702d06d8	1	83	7.03	28.8	76.9	137	-999	10	1	4	0	0	0	0	0	1	-999	0	-999	-999	2	0	0	0	0	1
A15b9e0db	A0d8e1fa9	1	68	3.12	-999	63	102.7	0.4	8	1	2	0	0	0	-999	0	1	0	0	-999	-999	2	0	0	0	0	0
A1aa3e4f8	ecd929e3	1	40	3.45	-999	66	54.9	-999	5	1	2	0	0	0	-999	0	1	-999	0	-999	-999	2	0	0	0	0	0
A319f6d0f	cbf08965	1	31	8.89	96.6	69	47	-999	5	2	2	0	0	0	0	0	1	-999	0	-999	-999	2	0	0	0	0	0
A10f15d8a	A197f5e68	1	42	3.19	129.6	68	87	0.01	6	1	2	0	0	0	0	0	1	0	0	-999	-999	2	0	0	0	0	0
c0d2b0fe	e5271665	1	31	27.5	110	65	76	-999	5	1	2	0	0	0	0	0	1	-999	0	-999	-999	2	0	0	0	0	0
A41a5bf61	eaebcee2	1	63	17.6	170.4	50	133	0.87	8	2	3	0	0	0	1	0	1	0	0	-999	-999	2	0	0	0	0	0
be322fb7	e020fbfe	827	53	20.4	98.8	44	85	3.29	7	1	3	0	0	0	0	0	1	0	0	0	2	2	0	0	0	0	0
A05758cd3	bf2b7a3d	1	30	10.7	104	57	60	-999	4	2	3	0	0	0	0	0	1	-999	0	-999	-999	2	0	0	0	0	0
A96a1a93e	A8a54f509	1	56	8.42	100.6	40	132	-999	7	1	4	0	0	0	0	0	1	-999	0	-999	-999	2	0	0	0	0	1
b1d7183e	A036bd433	1	62	14.5	121	63	140	-999	8	1	3	0	0	0	0	0	1	-999	0	-999	-999	2	0	0	0	0	0
A04e17d31	A5c03efa6	1	55	3.43	87.2	65	74	-999	7	1	3	0	0	0	0	0	1	-999	0	-999	-999	2	0	0	0	0	0
acff539c	A18c6c376	1	35	2.53	96.6	57	67	-999	5	2	2	0	0	0	0	0	1	-999	0	-999	-999	2	0	0	0	0	0
A6815fd09	A7fedf7aa	1	42	6.5	145.6	60	107	-999	6	1	3	0	0	0	1	0	1	-999	0	-999	-999	2	0	0	0	0	0
A314e9ad1	bdf778df	1	25	4.04	66.6	60	42	-999	4	1	2	0	0	0	0	0	1	-999	0	-999	-999	2	0	0	0	0	0
A9a0d4926	A9472927b	1	56	2.53	52.8	64	141	-999	7	1	3	0	0	0	0	0	1	-999	0	-999	-999	2	0	0	0	0	0
e50b6b02	bc433144	1	47	5.51	84.4	52	103	1.28	6	2	4	0	0	0	0	0	1	0	0	-999	-999	2	0	0	0	0	1
A4cbe3d62	A33e71dd1	1	52	6.19	76.2	44	119	0.02	7	1	2	0	0	0	0	0	1	0	0	-999	-999	2	0	0	0	0	0
A7880bd7f	c95ba46a	1	27	16.63	-999	42	103	-999	4	1	2	0	0	0	-999	0	1	-999	0	-999	-999	2	0	0	0	0	0
A47536818	A73872eb4	1	31	28.48	116.1	73.7	141	-999	5	1	2	0	0	0	0	0	1	-999	0	-999	-999	2	0	0	0	0	0
A3d80025e	A776ab0a9	1	16	10.46	95.86	63	65.7	-999	3	2	2	0	0	0	0	0	1	-999	0	-999	-999	2	0	0	0	0	0
A79672d83	f123b11b	1	40	4.05	-999	86	76.5	1.8	5	1	2	0	0	0	-999	0	1	0	0	-999	-999	2	0	0	0	0	0
A61697e08	abb12c0f	1	84	1.25	-999	40	136.4	6.5	10	1	3	0	0	0	-999	0	1	0	0	-999	-999	2	0	0	0	0	0
A85a0c85a	A4b826ed5	1	21	8.63	-999	50	52.5	-999	4	1	2	0	0	0	-999	0	1	-999	0	-999	-999	2	0	0	0	0	0
A14a79e51	A1645495f	1	54	3.22	72	71.8	71	3.2	7	1	3	0	0	0	0	0	1	0	0	-999	-999	2	0	0	0	0	0
c1fcf0cd	A04e33eff	1	31	4.85	-999	53	100.5	-999	5	2	2	0	0	0	-999	0	1	-999	0	-999	-999	2	0	0	0	0	0
ced6f3c0	a6c0b730	1	63	6.19	-999	57.5	107	-999	8	1	2	0	0	0	-999	0	1	-999	0	-999	-999	2	0	0	0	0	0
A7c22d3cf	A7edbff0f	1	35	6.3	73.2	49	134	-999	5	1	3	0	0	0	0	0	1	-999	0	-999	-999	2	0	0	0	0	0
f8b4b02c	A966aa43c	1	28	14.6	89.4	63	68	-999	4	2	2	0	0	0	0	0	1	-999	0	-999	-999	2	0	0	0	0	0
e49ec846	A3f1b3213	1	41	4.68	105.8	56	81	-999	6	1	2	0	0	0	0	0	1	-999	0	-999	-999	2	0	0	0	0	0
A672eb365	a5eaf288	1	56	9.21	118.2	56	79	-999	7	1	3	0	0	0	0	0	1	-999	0	-999	-999	2	0	0	0	0	0
A1a09807a	c4a7e936	1	26	16.1	98.4	47	103	-999	4	1	2	0	0	0	0	0	1	-999	0	-999	-999	2	0	0	0	0	0
a7bb4472	f41733a4	1	37	3.99	99.6	65	57	-999	5	1	3	0	0	0	0	0	1	-999	0	-999	-999	2	0	0	0	0	0
A36c321ad	A67dde716	1	42	27.7	166	60	150	-999	6	2	2	0	0	0	1	0	1	-999	0	-999	-999	2	0	0	0	0	0
A8ffe8459	a436d605	1	44	4.1	-999	63.1	84	-999	6	1	2	0	0	0	-999	0	1	-999	0	-999	-999	2	0	0	0	0	0
A99cf15ac	aa9a83f7	1	49	24.68	-999	54.7	129	-999	6	1	2	0	0	0	-999	0	1	-999	0	-999	-999	2	0	0	0	0	0
A2e194390	b67283fd	1	54	3.22	102.4	79.4	56	-999	7	2	2	0	0	0	0	0	1	-999	0	-999	-999	2	0	0	0	0	0
A2ced184d	f0be7389	1	84	21.58	-999	43.5	140	-999	10	1	3	0	0	0	-999	0	1	-999	0	-999	-999	2	0	0	0	0	0
c211bfaf	A6a47683c	1	36	21.54	118.28	66.4	61.5	3.8	5	1	2	0	0	0	0	0	1	0	0	-999	-999	2	0	0	0	0	0
c91bcd9e	A41fe748c	1	59	12.9	-999	46	80	16.1	7	1	2	0	0	0	-999	0	1	1	0	-999	-999	2	0	0	0	0	0
b18a5e6b	A4ea1f75d	1	18	6.28	133.9	77	115.5	6.1	3	1	2	0	0	0	1	0	1	0	0	-999	-999	2	0	0	0	0	0
A3e8a9277	A6980c682	1	34	18	148.2	46	79	-999	5	1	2	0	0	0	1	0	1	-999	0	-999	-999	2	0	0	0	0	0
A4e67c080	e3204ef4	1	22	1.25	124.1	45.5	135.8	-999	4	1	2	0	0	0	0	0	1	-999	0	-999	-999	2	0	0	0	0	0
A59fefacb	A58202609	1	47	4.01	-999	52	105.6	-999	6	1	2	0	0	0	-999	0	1	-999	0	-999	-999	2	0	0	0	0	0
A871c3983	A13f0582d	1	55	23.4	109.8	65	91	-999	7	2	3	0	0	0	0	0	1	-999	0	-999	-999	2	0	0	0	0	0
A204a58c3	A91359ee0	1	49	7.91	132.6	40	53	1.44	6	1	3	0	0	0	1	0	1	0	0	-999	-999	2	0	0	0	0	0
f7ec2d26	b7aab037	1	61	2.53	137.6	55	92	0.67	8	2	3	0	0	0	1	0	1	0	0	-999	-999	2	0	0	0	0	0
A92151fcd	A256074b6	1	37	2.53	128.4	53	53	0.67	5	2	3	0	0	0	0	0	1	0	0	-999	-999	2	0	0	0	0	0
A16956445	c66c305a	1	49	18.7	142.4	44	118	5.89	6	1	2	0	0	0	1	0	1	0	0	-999	-999	2	0	0	0	0	0
A9b5173ba	a2b39686	1	36	2.53	98.8	46	86	-999	5	1	2	0	0	0	0	0	1	-999	0	-999	-999	2	0	0	0	0	0
d9521266	A114b5e1b	1	28	20.7	87.2	85	54	-999	4	1	2	0	0	0	0	0	1	-999	0	-999	-999	2	0	0	0	0	0
d2675c47	c668708b	1	63	6.86	101.6	65	52	8.2	8	1	3	0	0	0	0	0	1	0	0	-999	-999	2	0	0	0	0	0
A8c9eda5b	aef9bf74	495	57	23.9	94.4	66	93	2.05	7	1	3	0	0	0	0	0	1	0	0	0	1	2	0	0	0	0	0
A3f613c55	A1f9be678	1	50	2.53	169.2	53	84	17.16	6	1	3	0	0	0	1	0	1	1	0	-999	-999	2	0	0	0	0	0
cdc8d01a	A2085ed1f	1	36	2.53	79.2	83	29	-999	5	1	2	0	0	0	0	0	1	-999	0	-999	-999	2	0	0	0	0	0
e38ab7d3	A6e589a75	1	43	2.53	143.4	47	148	3.73	6	1	3	0	0	0	1	0	1	0	0	-999	-999	2	0	0	0	0	0
A285f8e7a	A55c0f300	1	55	1.63	95.76	79.1	67	0.6	7	1	2	0	0	0	0	0	1	0	0	-999	-999	2	0	0	0	0	0
A5325302e	A13b4088f	1	50	6.24	-999	58.1	97	-999	6	1	2	0	0	0	-999	0	1	-999	0	-999	-999	2	0	0	0	0	0
A6641020d	A0e282636	447	35	29	106.6	41	87	0.83	5	1	2	0	0	0	0	0	1	0	0	0	1	2	0	0	0	0	0
baa8a6ec	A655e21b6	1	63	8.73	114.4	53	108	0.14	8	2	3	0	0	0	0	0	1	0	0	-999	-999	2	0	0	0	0	0
A12fb7b83	A872f2bc2	1	54	3.17	-999	53	105	-999	7	2	2	0	0	0	-999	0	1	-999	0	-999	-999	2	0	0	0	0	0
a991b89e	bacb2d5f	1	27	2.53	51	76	45	-999	4	1	2	0	0	0	0	0	1	-999	0	-999	-999	2	0	0	0	0	0
fb4a379d	A5846de40	1	17	15.6	59.6	41	62	-999	3	1	2	0	0	0	0	0	1	-999	0	-999	-999	2	0	0	0	0	0
A54e87e27	A4fa21741	1	56	14.3	92.4	55	138	-999	7	1	3	0	0	0	0	0	1	-999	0	-999	-999	2	0	0	0	0	0
A274dfec6	A550577b1	286	48	7.93	100	62	75	-999	6	1	2	0	0	0	0	0	1	-999	0	0	1	2	0	0	0	0	0
A6b5f40c0	A3bbcdb17	1	37	11.7	77.8	43	61	-999	5	1	2	0	0	0	0	0	1	-999	0	-999	-999	2	0	0	0	0	0
A80f8ded2	A54bf9ded	1	29	3.31	-999	61.6	54	0.3	4	1	2	0	0	0	-999	0	1	0	0	-999	-999	2	0	0	0	0	0
A255ac64f	A04811493	1	67	14.55	91.48	140.3	43.6	-999	8	1	2	0	0	0	0	0	1	-999	0	-999	-999	2	0	0	0	0	0
A70fa656a	A511d8554	1	33	20.2	116	61	47	0.04	5	1	2	0	0	0	0	0	1	0	0	-999	-999	2	0	0	0	0	0
A914c9483	ac0f7de8	1	69	2.53	116.8	59	101	0.22	8	1	4	0	0	0	0	0	1	0	0	-999	-999	2	0	0	0	0	1
A3f46bdea	A3df6f3da	1	60	11.8	127.8	47	72	-999	7	1	3	0	0	0	0	0	1	-999	0	-999	-999	2	0	0	0	0	0
c6f5c46f	A307fbf6a	1	41	16	95.2	46	69	-999	6	1	3	0	0	0	0	0	1	-999	0	-999	-999	2	0	0	0	0	0
A6eac02c2	cdbeac40	1	34	18.3	79.6	71	42	-999	5	1	2	0	0	0	0	0	1	-999	0	-999	-999	2	0	0	0	0	0
d0ab864a	d3e777cf	1	39	1.68	-999	65	47.1	-999	5	1	2	0	0	0	-999	0	1	-999	0	-999	-999	2	0	0	0	0	0
f513a0aa	A273747da	1	22	15.04	-999	51	130.1	-999	4	2	2	0	0	0	-999	0	1	-999	0	-999	-999	2	0	0	0	0	0
A8eec2765	A4f42315b	1	59	3.05	88.8	70	101	-999	7	1	2	0	0	0	0	0	1	-999	0	-999	-999	2	0	0	0	0	0
A3f5f3806	A07789bfe	1	82	17.9	65.6	56	77	-999	10	2	3	0	0	0	0	0	1	-999	0	-999	-999	2	0	0	0	0	0
A3510a92f	A07b252e8	1	71	20.2	102.6	47	102	2.88	9	1	3	0	0	0	0	0	1	0	0	-999	-999	2	0	0	0	0	0
A6ed701cf	A98a78a71	1	53	2.53	127.8	61	96	-999	7	1	2	0	0	0	0	0	1	-999	0	-999	-999	2	0	0	0	0	0
fd21cc3c	ad63ae7e	1	67	15.1	101.6	49	117	2.01	8	1	2	0	0	0	0	0	1	0	0	-999	-999	2	0	0	0	0	0
ad1f3889	A54095636	1	59	18.11	76.6	42.2	96	-999	7	1	2	0	0	0	0	0	1	-999	0	-999	-999	2	0	0	0	0	0
A9baed8fc	b3f59d02	1	20	3.53	183	48	125	7.67	3	1	2	0	0	0	1	0	1	0	0	-999	-999	2	0	0	0	0	0
A576c85c5	A4e1674e1	1	35	11.1	64.2	76	49	-999	5	1	2	0	0	0	0	0	1	-999	0	-999	-999	2	0	0	0	0	0
A46635b56	A6d2f0a09	1	35	15.6	115.6	45	52	1.18	5	1	3	0	0	0	0	0	1	0	0	-999	-999	2	0	0	0	0	0
A11d1ff4e	A5b9da224	1	48	2.53	147.8	55	96	-999	6	1	2	0	0	0	1	0	1	-999	0	-999	-999	2	0	0	0	0	0
A4dea5c7c	a4198d0e	1	57	27.18	93.1	76.7	81	-999	7	1	2	0	0	0	0	0	1	-999	0	-999	-999	2	0	0	0	0	0
A3f83e9ad	ffb56b8d	1	12	1.25	-999	53	61	-999	3	1	2	0	0	0	-999	0	1	-999	0	-999	-999	2	0	0	0	0	0
A6c94e35c	A333d98cc	1	29	13.4	113.6	66	107	0.21	4	1	3	0	0	0	0	0	1	0	0	-999	-999	2	0	0	0	0	0
A483029d5	A5ed1aa5d	1	42	26.8	102.6	65	37	-999	6	1	2	0	0	0	0	0	1	-999	0	-999	-999	2	0	0	0	0	0
A6f6a4e56	ccfccb45	1	33	3.48	114.4	59	103	-999	5	1	2	0	0	0	0	0	1	-999	0	-999	-999	2	0	0	0	0	0
A7d12ba56	c3349207	1	51	16.6	86	58	60	-999	7	1	3	0	0	0	0	0	1	-999	0	-999	-999	2	0	0	0	0	0
A72d1b5da	ecda43e7	1	24	12.3	107.8	68	71	8.21	4	1	2	0	0	0	0	0	1	0	0	-999	-999	2	0	0	0	0	0
A7931aa2a	a903182f	1	51	15	77.6	53	117	2.66	7	1	3	0	0	0	0	0	1	0	0	-999	-999	2	0	0	0	0	0
A46e67c52	b7acfa20	1	32	9.2	148.2	46	109	-999	5	1	2	0	0	0	1	0	1	-999	0	-999	-999	2	0	0	0	0	0
A023e3350	e68482a0	1	56	8.97	103.6	85	77	-999	7	1	2	0	0	0	0	0	1	-999	0	-999	-999	2	0	0	0	0	0
A73a2af88	A780f51a1	1	58	6.01	78.6	65	117	-999	7	1	3	0	0	0	0	0	1	-999	0	-999	-999	2	0	0	0	0	0
A1bea20e1	ee375f96	1	26	8.95	71.4	56	58	0	4	2	2	0	0	0	0	0	1	0	0	-999	-999	2	0	0	0	0	0
A158a323a	A9a56862c	1	39	2.83	100.6	49	52	-999	5	1	2	0	0	0	0	0	1	-999	0	-999	-999	2	0	0	0	0	0
A5313e5bf	b6407cfd	1	27	4.09	61.4	56	73	0.17	4	2	2	0	0	0	0	0	1	0	0	-999	-999	2	0	0	0	0	0
A4432cb27	A743078ae	1	38	19.7	141.8	57	111	-999	5	2	2	0	0	0	1	0	1	-999	0	-999	-999	2	0	0	0	0	0
c7c1b4da	A6ff6a55c	1	33	13.66	-999	76	45.8	-999	5	1	2	0	0	0	-999	0	1	-999	0	-999	-999	2	0	0	0	0	0
A97b3e84b	A7798e297	1	61	1.95	-999	55.4	92.3	-999	8	1	3	0	0	0	-999	0	1	-999	0	-999	-999	2	0	0	0	0	0
df34d853	A5fdf4e32	1	52	17.94	-999	58	58.3	-999	7	2	3	0	0	0	-999	0	1	-999	0	-999	-999	2	0	0	0	0	0
A9e088cdd	f6f0419b	1	57	2.53	129.6	71	77	-999	7	2	4	0	0	0	0	0	1	-999	0	-999	-999	2	0	0	0	0	1
d8ec3903	A8a90b5dc	1	59	7.86	144.8	61	106	4.52	7	1	3	0	0	0	1	0	1	0	0	-999	-999	2	0	0	0	0	0
A2920b948	e99751b2	1	27	6.07	119.6	44	97	2.16	4	1	2	0	0	0	0	0	1	0	0	-999	-999	2	0	0	0	0	0
A5997fffe	A053c0393	1	29	2.71	122	43.8	101	-999	4	1	3	0	0	0	0	0	1	-999	0	-999	-999	2	0	0	0	0	0
A6f2555e9	A99233bba	1	49	20.1	140.8	82	41	-999	6	1	2	0	0	0	1	0	1	-999	0	-999	-999	2	0	0	0	0	0
A88100ba3	d5a4f998	1	55	6.56	-999	53	90.8	-999	7	1	2	0	0	0	-999	0	1	-999	0	-999	-999	2	0	0	0	0	0
e22e9c22	A39b4c6eb	1	27	14.9	131.4	57	61	-999	4	2	2	0	0	0	1	0	1	-999	0	-999	-999	2	0	0	0	0	0
A7907a88d	A5e6a6869	1	31	12.7	56.6	70	92	-999	5	1	3	0	0	0	0	0	1	-999	0	-999	-999	2	0	0	0	0	0
A8efb3a60	A9499bd13	1	41	2.53	71.6	43	127	-999	6	1	2	0	0	0	0	0	1	-999	0	-999	-999	2	0	0	0	0	0
a0119e19	A0ab9bcba	1	49	3.13	94.2	57	79	-999	6	1	2	0	0	0	0	0	1	-999	0	-999	-999	2	0	0	0	0	0
A899fe985	A14732121	1	26	12.5	78.4	50	38	-999	4	1	2	0	0	0	0	0	1	-999	0	-999	-999	2	0	0	0	0	0
A6b32c01a	bf996ada	1	31	12.9	86.4	59	88	0.6	5	1	2	0	0	0	0	0	1	0	0	-999	-999	2	0	0	0	0	0
A374224fb	A322c8d02	1	42	2.53	84	56	40	1.74	6	1	2	0	0	0	0	0	1	0	0	-999	-999	2	0	0	0	0	0
A9bbf7a2c	A99c9746d	1	30	15.1	90.6	57	47	-999	4	1	2	0	0	0	0	0	1	-999	0	-999	-999	2	0	0	0	0	0
A18ecbac9	A201a894e	1	33	3.87	133.66	50	91.7	-999	5	2	2	0	0	0	1	0	1	-999	0	-999	-999	2	0	0	0	0	0
d511b5d4	A0651ee70	1	71	4.66	-999	65	78	-999	9	2	2	0	0	0	-999	0	1	-999	0	-999	-999	2	0	0	0	0	0
d58cabc8	A03d9b2ed	1	28	14.28	73.6	75	102	0.3	4	2	2	0	0	0	0	0	1	0	0	-999	-999	2	0	0	0	0	0
a89d6642	A3dd25cf7	1	65	27.4	84	72	80	0.13	8	1	3	0	0	0	0	0	1	0	0	-999	-999	2	0	0	0	0	0
A1e37a1ce	A73fb414a	1	44	2.53	106.6	62	87	-999	6	1	3	0	0	0	0	0	1	-999	0	-999	-999	2	0	0	0	0	0
baffc1e3	c6e072d1	1	46	11.9	100.2	51	139	-999	6	1	4	0	0	0	0	0	1	-999	0	-999	-999	2	0	0	0	0	1
b906e406	A3244292b	1	62	16.5	106.2	48	74	-999	8	1	2	0	0	0	0	0	1	-999	0	-999	-999	2	0	0	0	0	0
A6589ed9b	A1828f358	1	25	8.88	139.4	71	86	0	4	2	2	0	0	0	1	0	1	0	0	-999	-999	2	0	0	0	0	0
af027c99	eaa393e8	1	51	3.73	-999	50.4	102	2.6	7	2	2	0	0	0	-999	0	1	0	0	-999	-999	2	0	0	0	0	0
b7265326	cf8b0297	1	48	18.98	-999	80.1	46	4.9	6	1	2	0	0	0	-999	0	1	0	0	-999	-999	2	0	0	0	0	0
A9c93522c	A8ba78c49	269	76	13.4	75.6	62	117	2.08	9	1	3	0	0	0	0	0	1	0	0	0	6	2	0	0	0	0	0
A0f70422e	ce284902	1	36	11	125.4	46	123	0	5	1	2	0	0	0	0	0	1	0	0	-999	-999	2	0	0	0	0	0
A62fb4181	c31964b8	1	63	2.53	58.2	57	44	1.28	8	1	2	0	0	0	0	0	1	0	0	-999	-999	2	0	0	0	0	0
A17dc3303	f6d4f7bf	1	19	5.17	104.6	51	107	-999	3	1	2	0	0	0	0	0	1	-999	0	-999	-999	2	0	0	0	0	0
f5095cd6	aa39652c	1	35	12.1	53.2	52	134	-999	5	2	4	0	0	0	0	0	1	-999	0	-999	-999	2	0	0	0	0	1
A44c59909	A4a147f22	1	37	25.5	101.2	57	59	-999	5	1	2	0	0	0	0	0	1	-999	0	-999	-999	2	0	0	0	0	0
A4459b290	A217f3652	1	29	7.37	57.6	58	32	0	4	2	2	0	0	0	0	0	1	0	0	-999	-999	2	0	0	0	0	0
A016562d2	A177962bb	1	58	8.21	183.8	52	146	-999	7	1	3	0	0	0	1	0	1	-999	0	-999	-999	2	0	0	0	0	0
b8dc2c14	cbd92df1	1	25	1.07	-999	68.8	56.3	-999	4	1	2	0	0	0	-999	0	1	-999	0	-999	-999	2	0	0	0	0	0
A589f5ed0	A66fd7b96	1	31	2.53	115.8	64	96	-999	5	1	2	0	0	0	0	0	1	-999	0	-999	-999	2	0	0	0	0	0
A35a99a53	A3842b878	1	74	15.48	103.8	64	86	2.3	9	1	3	0	0	0	0	0	1	0	0	-999	-999	2	0	0	0	0	0
d8adfb79	A6cb53d8f	1	38	5.13	102.6	80	92	1.38	5	1	2	0	0	0	0	0	1	0	0	-999	-999	2	0	0	0	0	0
A8f96a045	f1133109	1	24	1.39	-999	50	89.7	-999	4	2	2	0	0	0	-999	0	1	-999	0	-999	-999	2	0	0	0	0	0
daab3aa6	A6ae0fee9	811	83	10.14	-999	92	29	5.8	10	2	3	0	0	0	-999	0	1	0	0	0	29	2	0	0	0	0	0
ea3a03b4	A7fb91f47	1	35	7.99	93.6	42	97	0.41	5	1	2	0	0	0	0	0	1	0	0	-999	-999	2	0	0	0	0	0
A920a6421	A1acc01f3	1	32	5.05	97.8	65	46	0.77	5	2	2	0	0	0	0	0	1	0	0	-999	-999	2	0	0	0	0	0
A21113a3f	A2150fc92	1	58	1.95	-999	62	70.2	0.8	7	2	3	0	0	0	-999	0	1	0	0	-999	-999	2	0	0	0	0	0
A2570ce03	A812902bc	1	27	5.5	-999	60	88.7	4.9	4	1	2	0	0	0	-999	0	1	0	0	-999	-999	2	0	0	0	0	0
A8ea8eb61	f3f6a3eb	1	53	20.82	-999	41	119.7	-999	7	1	3	0	0	0	-999	0	1	-999	0	-999	-999	2	0	0	0	0	0
A2c649997	ef637605	1	73	2.53	88	59	115	-999	9	1	2	0	0	0	0	0	1	-999	0	-999	-999	2	0	0	0	0	0
d8912eba	c46ff4d7	211	73	12.4	67.1	65.8	61.4	0.9	9	2	3	0	0	0	0	0	1	0	0	0	5	2	0	0	0	0	0
ec2f62c8	de43f293	1	67	16.28	-999	58.1	86	-999	8	2	2	0	0	0	-999	0	1	-999	0	-999	-999	2	0	0	0	0	0
a823bd31	A747196c5	1	51	8.13	-999	84	70.7	-999	7	1	2	0	0	0	-999	0	1	-999	0	-999	-999	2	0	0	0	0	0
A9e3b6232	dbeb337b	789	74	6.15	-999	41	102.3	-999	9	1	3	0	0	0	-999	0	1	-999	0	0	0	2	0	0	0	0	0
A188db7f5	c562ad46	1	62	12.27	-999	59	96.8	-999	8	1	2	0	0	0	-999	0	1	-999	0	-999	-999	2	0	0	0	0	0
A3a6e2b22	dfdc2dd6	1	34	6.84	-999	55	102.4	-999	5	2	2	0	0	0	-999	0	1	-999	0	-999	-999	2	0	0	0	0	0
A34df2d15	A779cf700	1	29	19.3	98	63	80	-999	4	1	2	0	0	0	0	0	1	-999	0	-999	-999	2	0	0	0	0	0
A9f7d97be	A8a02b16e	1	56	18.6	115.8	59	56	4	7	1	2	0	0	0	0	0	1	0	0	-999	-999	2	0	0	0	0	0
A59933d77	c03b7353	1	37	3.88	70.2	65	59	-999	5	1	2	0	0	0	0	0	1	-999	0	-999	-999	2	0	0	0	0	0
e2135c76	e394eb5b	1	42	2.53	90.4	50	88	0.04	6	1	2	0	0	0	0	0	1	0	0	-999	-999	2	0	0	0	0	0
c324b7cb	A2e127f28	1	31	2.53	74	62	110	3.83	5	1	2	0	0	0	0	0	1	0	0	-999	-999	2	0	0	0	0	0
A77334823	A360556f5	1	35	16.1	112.8	48	71	-999	5	1	2	0	0	0	0	0	1	-999	0	-999	-999	2	0	0	0	0	0
a41b6fde	A40e2d6aa	1	28	6.96	211.8	55	146	-999	4	2	2	0	0	0	1	0	1	-999	0	-999	-999	2	0	0	0	0	0
A81ea9670	A052cd485	1	30	2.53	117.8	57	86	-999	4	1	2	0	0	0	0	0	1	-999	0	-999	-999	2	0	0	0	0	0
A25dbd7ca	A728968ab	1	34	3.43	79.6	42	47	-999	5	1	3	0	0	0	0	0	1	-999	0	-999	-999	2	0	0	0	0	0
c060be6d	A07769777	1	32	23.3	90.8	61	61	-999	5	1	3	0	0	0	0	0	1	-999	0	-999	-999	2	0	0	0	0	0
A2d2c33c5	A785802db	1	31	27.3	140.6	53	37	-999	5	1	3	0	0	0	1	0	1	-999	0	-999	-999	2	0	0	0	0	0
A08c159cb	A9fb93dba	1	39	22.1	115	54	130	-999	5	2	2	0	0	0	0	0	1	-999	0	-999	-999	2	0	0	0	0	0
A5bc05e24	e67a0f94	1	41	2.53	43.4	77	63	0	6	1	2	0	0	0	0	0	1	0	0	-999	-999	2	0	0	0	0	0
f36e2794	A8ee790e5	1	36	2.53	56.6	50	107	-999	5	1	3	0	0	0	0	0	1	-999	0	-999	-999	2	0	0	0	0	0
A2f8375d2	c7b3e3bc	1	30	22.7	107.4	60	128	-999	4	1	2	0	0	0	0	0	1	-999	0	-999	-999	2	0	0	0	0	0
A4e893a5e	cb616d48	1	53	12.1	118.8	42	111	-999	7	1	3	0	0	0	0	0	1	-999	0	-999	-999	2	0	0	0	0	0
A153ebeea	A53a029cc	120	48	6.3	139.2	74	84	1.39	6	1	3	0	0	0	1	0	1	0	0	0	0	2	0	0	0	0	0
A4321a844	d9e0d90f	1	25	7.8	69.2	64	89	0.09	4	1	2	0	0	0	0	0	1	0	0	-999	-999	2	0	0	0	0	0
A88cf9864	A01281cb5	1	44	14.2	-999	75	60	-999	6	1	2	0	0	0	-999	0	1	-999	0	-999	-999	2	0	0	0	0	0
A1dffd68e	A5fbc0df5	1	45	20.3	118.4	50	63	-999	6	2	2	0	0	0	0	0	1	-999	0	-999	-999	2	0	0	0	0	0
A58763bce	A2ee09727	1	56	2.53	148	50	150	-999	7	2	3	0	0	0	1	0	1	-999	0	-999	-999	2	0	0	0	0	0
A230ad27c	A2249ece7	1	17	26.2	143.8	72	91	8.42	3	1	3	0	0	0	1	0	1	0	0	-999	-999	2	0	0	0	0	0
fccb6362	A154ddb40	1	32	11.9	101.8	55	126	-999	5	1	2	0	0	0	0	0	1	-999	0	-999	-999	2	0	0	0	0	0
cf2661b7	f8bafab9	1	43	4.8	-999	54.2	79	1.6	6	1	2	0	0	0	-999	0	1	0	0	-999	-999	2	0	0	0	0	0
A48fe0661	A7ba33456	1	36	4.74	118.4	51	88	-999	5	2	4	0	0	0	0	0	1	-999	0	-999	-999	2	0	0	0	0	1
bcac371b	A68f30033	1	40	12.13	-999	48	108.3	7.8	5	1	2	0	0	0	-999	0	1	0	0	-999	-999	2	0	0	0	0	0
A740c59b8	A7b90a9ba	1	12	26.3	80.2	54	99	-999	3	1	2	0	0	0	0	0	1	-999	0	-999	-999	2	0	0	0	0	0
A7e62ce15	c0ea23c1	1	42	25.6	90.4	80	43	-999	6	1	3	0	0	0	0	0	1	-999	0	-999	-999	2	0	0	0	0	0
ec3fdcd8	e296bbae	1	52	14.06	123.3	61.8	101	-999	7	1	2	0	0	0	0	0	1	-999	0	-999	-999	2	0	0	0	0	0
A3b731d76	A39c5e6a8	1	59	2.52	-999	45	121.4	-999	7	1	4	0	0	0	-999	0	1	-999	0	-999	-999	2	0	0	0	0	1
A8698df0e	e550ffb2	1	27	5.13	-999	44.2	133	-999	4	1	2	0	0	0	-999	0	1	-999	0	-999	-999	2	0	0	0	0	0
e0b372a8	a539d110	1	20	1.81	44.06	55	89.7	3.9	3	1	2	0	0	0	0	0	1	0	0	-999	-999	2	0	0	0	0	0
c96d630e	f56a7e70	1	24	25.9	137.8	59	95	-999	4	1	2	0	0	0	1	0	1	-999	0	-999	-999	2	0	0	0	0	0
A109605b9	A56661eff	1	56	3.84	98	78	80	3.19	7	1	3	0	0	0	0	0	1	0	0	-999	-999	2	0	0	0	0	0
A5a9788c1	A614fc64c	1	87	18.46	-999	91	57.9	1.1	10	1	2	0	0	0	-999	0	1	0	0	-999	-999	2	0	0	0	0	0
A2f5b70c6	A354a1577	574	34	4.94	50	69	115	-999	5	2	3	0	0	0	0	0	1	-999	0	0	0	2	0	0	0	0	0
A2206b111	A804403e9	1	76	12.18	-999	55	101	-999	9	1	4	0	0	0	-999	0	1	-999	0	-999	-999	2	0	0	0	0	1
A314c8125	A1d4d0274	1	25	2.85	68.6	52	87	0.01	4	2	2	0	0	0	0	0	1	0	0	-999	-999	2	0	0	0	0	0
A1f3b8e69	b99d076f	1	32	10.6	53.2	87	99	0.74	5	1	2	0	0	0	0	0	1	0	0	-999	-999	2	0	0	0	0	0
f11a7d64	A224a0b13	1	56	3.31	78	67	55	3	7	1	3	0	0	0	0	0	1	0	0	-999	-999	2	0	0	0	0	0
A2bc80510	A63f5ed3f	1	39	2.61	-999	66	57	-999	5	1	2	0	0	0	-999	0	1	-999	0	-999	-999	2	0	0	0	0	0
A9106f1ec	A8a835b9b	1	49	17	182.2	54	79	-999	6	2	3	0	0	0	1	0	1	-999	0	-999	-999	2	0	0	0	0	0
A27bb55ca	A4ea98809	1	23	3.75	81.4	59	73	-999	4	1	2	0	0	0	0	0	1	-999	0	-999	-999	2	0	0	0	0	0
cc30b588	A9c5f3599	1	67	6.42	66.9	52.9	69	34.6	8	2	3	0	0	0	0	0	1	1	0	-999	-999	2	0	0	0	0	0
bfad68fe	A66caeefe	1	64	15.93	59.94	84	115.3	-999	8	1	3	0	0	0	0	0	1	-999	0	-999	-999	2	0	0	0	0	0
d8f548de	c857613e	1	51	11.55	-999	61	68.7	-999	7	1	2	0	0	0	-999	0	1	-999	0	-999	-999	2	0	0	0	0	0
b830921f	dddd8a22	1	71	2.53	70	57	95	4.91	9	2	3	0	0	0	0	0	1	0	0	-999	-999	2	0	0	0	0	0
A6a6581ce	cea8d62b	1	34	21	94.4	52	93	0.93	5	2	3	0	0	0	0	0	1	0	0	-999	-999	2	0	0	0	0	0
A83d7ce01	A3efe00cf	1	20	21.9	86.6	46	67	0.01	3	1	2	0	0	0	0	0	1	0	0	-999	-999	2	0	0	0	0	0
A967ae5f9	A1a1b7d9c	1	31	7.15	108	79	50	0.36	5	1	3	0	0	0	0	0	1	0	0	-999	-999	2	0	0	0	0	0
A7995b28b	A803e4b51	1	39	11.3	95.6	66	57	-999	5	1	2	0	0	0	0	0	1	-999	0	-999	-999	2	0	0	0	0	0
A84b564f9	c9b9ab34	1	40	2.53	98.8	46	116	-999	5	1	2	0	0	0	0	0	1	-999	0	-999	-999	2	0	0	0	0	0
a0bd5008	A2b669427	1	76	12.3	109	62	110	-999	9	1	2	0	0	0	0	0	1	-999	0	-999	-999	2	0	0	0	0	0
dc7b81fd	b2ed0015	1	22	2.93	-999	46	146.7	-999	4	1	2	0	0	0	-999	0	1	-999	0	-999	-999	2	0	0	0	0	0
e7f63be2	b416098a	1	3	19.02	-999	57	65.2	-999	2	2	2	0	0	0	-999	0	1	-999	0	-999	-999	2	0	0	0	0	0
A21945e7f	A7adb2197	1	57	1.77	-999	53.4	108.3	4.3	7	1	3	0	0	0	-999	0	1	0	0	-999	-999	2	0	0	0	0	0
ed047897	fff2579d	1	52	19.92	-999	81	136.3	-999	7	1	2	0	0	0	-999	0	1	-999	0	-999	-999	2	0	0	0	0	0
cb46cf92	A6edbe0d6	1	33	4.89	-999	52	71.3	-999	5	2	2	0	0	0	-999	0	1	-999	0	-999	-999	2	0	0	0	0	0
A74bb05d2	c29aacfe	1	72	1.39	-999	72	66	-999	9	1	3	0	0	0	-999	0	1	-999	0	-999	-999	2	0	0	0	0	0
A04e97796	f8d7d08a	1	54	23.9	-999	48	111.9	-999	7	1	1	0	0	0	-999	0	1	-999	0	-999	-999	2	0	0	0	0	-999
f5334f59	eaabb3d9	1	41	8.25	58	84	40	-999	6	1	2	0	0	0	0	0	1	-999	0	-999	-999	2	0	0	0	0	0
A827b209f	A196f9622	1	47	3.55	74.4	63	73	-999	6	2	3	0	0	0	0	0	1	-999	0	-999	-999	2	0	0	0	0	0
de744131	A4947575a	1	44	15.1	92	68	75	-999	6	1	2	0	0	0	0	0	1	-999	0	-999	-999	2	0	0	0	0	0
A93a2b2c6	A35cd7818	1	34	8.48	130	61	125	-999	5	1	2	0	0	0	1	0	1	-999	0	-999	-999	2	0	0	0	0	0
A954f95d3	A215e6abe	1	22	5.59	-999	49	106.5	-999	4	1	2	0	0	0	-999	0	1	-999	0	-999	-999	2	0	0	0	0	0
f6e5ff54	a788bb35	1	87	8.4	104.8	57	101	-999	10	2	3	0	0	0	0	0	1	-999	0	-999	-999	2	0	0	0	0	0
c29ee91a	A4a7832a4	1	36	14.2	105	59	45	-999	5	1	2	0	0	0	0	0	1	-999	0	-999	-999	2	0	0	0	0	0
A8c0b66d9	A8b60e74a	1	49	2.53	124.2	60	149	-999	6	2	3	0	0	0	0	0	1	-999	0	-999	-999	2	0	0	0	0	0
A9551dc18	A67fb8dd5	1	54	8.69	107.6	90	67	-999	7	1	3	0	0	0	0	0	1	-999	0	-999	-999	2	0	0	0	0	0
A017ae987	A26981356	1	59	27.59	-999	91	58.3	1.6	7	1	3	0	0	0	-999	0	1	0	0	-999	-999	2	0	0	0	0	0
d0a8a882	A5bce3d80	1	60	15.7	227.8	71	116	-999	7	1	3	0	0	0	1	0	1	-999	0	-999	-999	2	0	0	0	0	0
A92128c7f	A5f1b6730	1	52	19.2	113.4	78	93	-999	7	1	2	0	0	0	0	0	1	-999	0	-999	-999	2	0	0	0	0	0
ecf81036	A9bcdf671	1	39	22.8	129.2	55	59	0.51	5	1	2	0	0	0	0	0	1	0	0	-999	-999	2	0	0	0	0	0
c181bc1c	A635b2b58	1	37	20.7	97.4	56	53	1.57	5	2	3	0	0	0	0	0	1	0	0	-999	-999	2	0	0	0	0	0
A86af1a4e	A9cac7865	1	39	15.1	77.6	61	62	0	5	2	2	0	0	0	0	0	1	0	0	-999	-999	2	0	0	0	0	0
A8f5c5451	A59b326fb	482	55	9.4	68.4	104	38	-999	7	2	2	0	0	0	0	0	1	-999	0	0	0	2	0	0	0	0	0
A63a7db02	A877dff60	1	40	4.08	90.4	57	78	-999	5	1	2	0	0	0	0	0	1	-999	0	-999	-999	2	0	0	0	0	0
A2120ea17	b93156c4	1	45	2.53	100.6	53	132	-999	6	2	3	0	0	0	0	0	1	-999	0	-999	-999	2	0	0	0	0	0
A456d12e3	A0d070cbd	1	72	2.53	113	51	145	1.83	9	1	3	0	0	0	0	0	1	0	0	-999	-999	2	0	0	0	0	0
A3b25e0d5	A06244a93	1	25	11.37	-999	61	88.7	0.4	4	1	2	0	0	0	-999	0	1	0	0	-999	-999	2	0	0	0	0	0
A8350242b	A0b11464f	1	59	18.7	56.4	70	38	0	7	1	3	0	0	0	0	0	1	0	0	-999	-999	2	0	0	0	0	0
A66ba11c8	A7acbcd82	1	65	1.3	-999	66.1	52	0.7	8	1	2	0	0	0	-999	0	1	0	0	-999	-999	2	0	0	0	0	0
d2b7fb53	A7dfa2764	1	31	26.7	72.2	67	34	-999	5	1	2	0	0	0	0	0	1	-999	0	-999	-999	2	0	0	0	0	0
cb889e05	A94201db2	1	44	17.6	94.6	64	77	-999	6	1	2	0	0	0	0	0	1	-999	0	-999	-999	2	0	0	0	0	0
A93e2a450	A55d969f2	1	47	6.67	223	66	125	9.17	6	1	3	0	0	0	1	0	1	0	0	-999	-999	2	0	0	0	0	0
e1fee01e	f340ad44	1	50	28.9	103.2	52	69	-999	6	1	2	0	0	0	0	0	1	-999	0	-999	-999	2	0	0	0	0	0
A3451d35d	A5ad07322	1	44	3.18	107.8	80	91	0.52	6	1	3	0	0	0	0	0	1	0	0	-999	-999	2	0	0	0	0	0
A88478779	a1af79fb	1	71	16.7	153.2	52	119	-999	9	1	3	0	0	0	1	0	1	-999	0	-999	-999	2	0	0	0	0	0
a5a2b61e	A700da328	1	31	3.02	93	50	65	-999	5	1	2	0	0	0	0	0	1	-999	0	-999	-999	2	0	0	0	0	0
A9d6def71	A43b41c1c	1	50	6.92	89.2	71	69	-999	6	1	2	0	0	0	0	0	1	-999	0	-999	-999	2	0	0	0	0	0
b553e6af	A23b639cc	1	46	6.31	129	52	30	-999	6	2	2	0	0	0	0	0	1	-999	0	-999	-999	2	0	0	0	0	0
A521ea9c6	A9a1cfcff	1	41	23.5	115	53	60	0.52	6	1	2	0	0	0	0	0	1	0	0	-999	-999	2	0	0	0	0	0
A14326baf	b57a418c	1	47	4.05	-999	61	77.4	1.1	6	1	2	0	0	0	-999	0	1	0	0	-999	-999	2	0	0	0	0	0
d376881f	A85d06fc9	1	68	18.4	94.6	44	112	7	8	1	2	0	0	0	0	0	1	0	0	-999	-999	2	0	0	0	0	0
ad1e0752	A01983fc8	1	35	4.71	110.58	65	57.1	10.1	5	1	2	0	0	0	0	0	1	1	0	-999	-999	2	0	0	0	0	0
A580ade0f	A3e0b1e36	1	42	15.88	85.3	62	53.5	1.2	6	1	2	0	0	0	0	0	1	0	0	-999	-999	2	0	0	0	0	0
cb815acb	A98fe3ae3	1	35	13.9	87.2	68	49	-999	5	1	2	0	0	0	0	0	1	-999	0	-999	-999	2	0	0	0	0	0
A80d1f44e	b5569a2b	1	51	4.04	160.2	73	39	-999	7	1	2	0	0	0	1	0	1	-999	0	-999	-999	2	0	0	0	0	0
b0b03d74	A870fb148	1	42	10.78	-999	53	109.7	-999	6	2	2	0	0	0	-999	0	1	-999	0	-999	-999	2	0	0	0	0	0
b815f5c6	e7b6cffc	1	19	22.6	84.6	66	77	-999	3	1	3	0	0	0	0	0	1	-999	0	-999	-999	2	0	0	0	0	0
bba1dc98	A5e71aaa1	1	22	4.33	61.2	70	94	-999	4	1	2	0	0	0	0	0	1	-999	0	-999	-999	2	0	0	0	0	0
A3cb81c72	fb3abfcf	1	53	14.51	89.82	100.1	55.4	-999	7	2	3	0	0	0	0	0	1	-999	0	-999	-999	2	0	0	0	0	0
c0d427f8	A35ed94ce	1	56	28.64	157.76	51	76.2	-999	7	1	2	0	0	0	1	0	1	-999	0	-999	-999	2	0	0	0	0	0
A1b531843	e725981c	1	50	14.3	164	76	90	0.01	6	1	2	0	0	0	1	0	1	0	0	-999	-999	2	0	0	0	0	0
A1b13011c	A9cf5ef73	1	54	8.74	88.8	55	106	-999	7	1	2	0	0	0	0	0	1	-999	0	-999	-999	2	0	0	0	0	0
A1070a982	A36932534	209	28	6.14	74.2	53	44	-999	4	1	2	0	0	0	0	0	1	-999	0	0	1	2	0	0	0	0	0
A79059b44	f60ad105	1	22	22.2	106.8	51	61	-999	4	1	2	0	0	0	0	0	1	-999	0	-999	-999	2	0	0	0	0	0
A1f87635a	cd7f66c9	1	34	8.36	131.6	53	82	-999	5	2	2	0	0	0	1	0	1	-999	0	-999	-999	2	0	0	0	0	0
A33e14c27	A9aef41bf	1	34	7.84	121.4	57	78	-999	5	1	2	0	0	0	0	0	1	-999	0	-999	-999	2	0	0	0	0	0
A263522fa	A524b2d27	1	35	21.2	101.8	67	41	-999	5	1	2	0	0	0	0	0	1	-999	0	-999	-999	2	0	0	0	0	0
A14252299	A4f3fa4a8	1	40	26.1	98.8	40	56	-999	5	1	2	0	0	0	0	0	1	-999	0	-999	-999	2	0	0	0	0	0
aabbb2bd	A00544a36	1	35	2.53	143.4	55	133	-999	5	1	2	0	0	0	1	0	1	-999	0	-999	-999	2	0	0	0	0	0
cc0f2091	daa33a00	1	37	23.1	126.2	75	59	-999	5	1	3	0	0	0	0	0	1	-999	0	-999	-999	2	0	0	0	0	0
a2b00e8a	A70c5f31b	1	34	5.91	121.4	59	98	0.04	5	2	3	0	0	0	0	0	1	0	0	-999	-999	2	0	0	0	0	0
A9dc6abc9	A3aa2d506	1	66	6.52	53.8	63	96	-999	8	2	3	0	0	0	0	0	1	-999	0	-999	-999	2	0	0	0	0	0
A387c447c	A6f3016be	1	51	26.78	131.4	44.6	145	-999	7	1	2	0	0	0	1	0	1	-999	0	-999	-999	2	0	0	0	0	0
A9a1cfcff	A7558c318	1	43	2.53	82.2	52	84	-999	6	2	2	0	0	0	0	0	1	-999	0	-999	-999	2	0	0	0	0	0
A13b3f39c	b3255c4b	1	45	4.2	156.6	90	62	1.15	6	1	3	0	0	0	1	0	1	0	0	-999	-999	2	0	0	0	0	0
ecb80fff	efc2c694	1	31	7.78	82	82	95	-999	5	1	2	0	0	0	0	0	1	-999	0	-999	-999	2	0	0	0	0	0
A056cc3e4	badef66a	1	52	7.23	191.8	65	146	-999	7	1	3	0	0	0	1	0	1	-999	0	-999	-999	2	0	0	0	0	0
A2d98306a	b4201fc8	1	21	6.89	92.6	42	52	-999	4	1	3	0	0	0	0	0	1	-999	0	-999	-999	2	0	0	0	0	0
A36b9a348	A22c33865	1	65	9	-999	51.1	121	-999	8	1	3	0	0	0	-999	0	1	-999	0	-999	-999	2	0	0	0	0	0
c3114e3f	A71f97060	339	33	10.6	121	51	65	12.05	5	1	2	0	0	0	0	0	1	1	0	0	0	2	0	0	0	0	0
A0322afb5	a3771835	1	40	2.56	89.2	76	39	-999	5	1	2	0	0	0	0	0	1	-999	0	-999	-999	2	0	0	0	0	0
A22897177	A2eae899f	1	18	2.53	71.8	64	56	-999	3	1	2	0	0	0	0	0	1	-999	0	-999	-999	2	0	0	0	0	0
A83e19a9c	A69c9aeb7	1	31	8.35	122.6	50	82	-999	5	2	2	0	0	0	0	0	1	-999	0	-999	-999	2	0	0	0	0	0
A0e1a3aec	A8a5401d0	1	60	1.83	83.42	57	127.9	2.8	7	1	2	0	0	0	0	0	1	0	0	-999	-999	2	0	0	0	0	0
d9eb1c86	A51962c51	1	79	7.81	-999	40	74.3	0.2	9	1	3	0	0	0	-999	0	1	0	0	-999	-999	2	0	0	0	0	0
A29e2c686	d24091c4	1	46	16.7	94.8	44	96	-999	6	1	2	0	0	0	0	0	1	-999	0	-999	-999	2	0	0	0	0	0
e1b9005b	c5be2718	1	42	7.44	107.4	62	83	-999	6	1	2	0	0	0	0	0	1	-999	0	-999	-999	2	0	0	0	0	0
A1ea65ea3	A9f8f6a69	1	28	17	80.8	57	51	-999	4	1	2	0	0	0	0	0	1	-999	0	-999	-999	2	0	0	0	0	0
A3921a7d7	e47af187	1	86	7.32	191	52	141	5.79	10	1	3	0	0	0	1	0	1	0	0	-999	-999	2	0	0	0	0	0
a025f031	e2fa9b95	1	48	28	114.8	75	121	1	6	1	3	0	0	0	0	0	1	0	0	-999	-999	2	0	0	0	0	0
A8d99af94	c38ef15b	1	50	17.1	133.6	72	97	-999	6	1	3	0	0	0	1	0	1	-999	0	-999	-999	2	0	0	0	0	0
A7b4261f5	A0405346c	1	61	0.41	63.1	53.1	74.7	-999	8	1	3	0	0	0	0	0	1	-999	0	-999	-999	2	0	0	0	0	0
ecc4ba55	abb0df69	1	73	1.86	-999	68.8	134.8	-999	9	2	3	0	0	0	-999	0	1	-999	0	-999	-999	2	0	0	0	0	0
a4831728	d028ea59	1	38	20.8	138.4	50	98	-999	5	1	4	0	0	0	1	0	1	-999	0	-999	-999	2	0	0	0	0	1
d0c9e369	f3f4439a	1	57	2.53	49	68	50	-999	7	1	3	0	0	0	0	0	1	-999	0	-999	-999	2	0	0	0	0	0
A4dfbe272	A9b6416ac	1	30	13.3	89.4	87	78	-999	4	1	4	0	0	0	0	0	1	-999	0	-999	-999	2	0	0	0	0	1
A9028dce6	A7dd61f1a	1	24	2.53	111.2	51	79	-999	4	1	3	0	0	0	0	0	1	-999	0	-999	-999	2	0	0	0	0	0
A2d6c5038	A709bd244	1	39	17.7	103.2	45	44	-999	5	1	2	0	0	0	0	0	1	-999	0	-999	-999	2	0	0	0	0	0
e001dad6	A04ecd9bb	1	18	3.8	82	55	60	-999	3	1	2	0	0	0	0	0	1	-999	0	-999	-999	2	0	0	0	0	0
A2d087552	A93d6714a	1	66	2.55	112.4	88	68	-999	8	1	2	0	0	0	0	0	1	-999	0	-999	-999	2	0	0	0	0	0
A714e65ea	b42e1c95	1	28	7.35	97.6	51	82	0.26	4	2	3	0	0	0	0	0	1	0	0	-999	-999	2	0	0	0	0	0
A1098335e	b38cf48f	1	48	26.7	97.8	87	66	-999	6	1	3	0	0	0	0	0	1	-999	0	-999	-999	2	0	0	0	0	0
A8fc750f6	aef096ca	1	64	4.62	114	56.9	125.3	3.4	8	1	3	0	0	0	0	0	1	0	0	-999	-999	2	0	0	0	0	0
A385ad595	ce387c50	211	89	12.77	-999	63.4	75	-999	10	1	2	0	0	0	-999	0	1	-999	0	0	5	2	0	0	0	0	0
cfb05fff	e86c91f9	1	58	5.31	-999	56	131.3	-999	7	1	2	0	0	0	-999	0	1	-999	0	-999	-999	2	0	0	0	0	0
cdc86d5b	A0eb59c8f	1	34	19.3	158.6	57	107	1.92	5	2	2	0	0	0	1	0	1	0	0	-999	-999	2	0	0	0	0	0
dda67706	A04ef3142	1	54	8.5	96.2	56	89	-999	7	1	3	0	0	0	0	0	1	-999	0	-999	-999	2	0	0	0	0	0
a24e43b7	A2692ae0a	1	60	1.07	-999	49	131.5	2.6	7	1	3	0	0	0	-999	0	1	0	0	-999	-999	2	0	0	0	0	0
A120e90df	fba00123	1	59	18.24	101.1	65.3	70.8	0.5	7	2	3	0	0	0	0	0	1	0	0	-999	-999	2	0	0	0	0	0
A6dd6d777	A5cb85558	1	28	1.53	-999	54	68.7	7.7	4	1	2	0	0	0	-999	0	1	0	0	-999	-999	2	0	0	0	0	0
a81824da	ad94164d	1	63	6.93	96.9	56	140.5	0.7	8	2	3	0	0	0	0	0	1	0	0	-999	-999	2	0	0	0	0	0
b028e7b3	A6cd3c043	1	35	5.66	90.8	65	41	0.55	5	1	2	0	0	0	0	0	1	0	0	-999	-999	2	0	0	0	0	0
A5dec2555	e6e81f97	1	42	8.7	215.6	54	97	-999	6	1	2	0	0	0	1	0	1	-999	0	-999	-999	2	0	0	0	0	0
A32ea6aa8	A8b437058	1	62	2.53	142.4	71	48	-999	8	2	3	0	0	0	1	0	1	-999	0	-999	-999	2	0	0	0	0	0
A1483c823	A983e21c4	1	73	8.45	101.4	92	63	3.29	9	1	3	0	0	0	0	0	1	0	0	-999	-999	2	0	0	0	0	0
A511425f1	a3491a20	1	37	20.4	100.6	70	82	0.15	5	1	2	0	0	0	0	0	1	0	0	-999	-999	2	0	0	0	0	0
A9a2d9474	A1d131241	1	26	4.93	88.2	66	59	-999	4	1	3	0	0	0	0	0	1	-999	0	-999	-999	2	0	0	0	0	0
A1d0c2d6e	A779eac90	632	30	7.12	72.6	42	92	2.8	4	1	3	0	0	0	0	0	1	0	0	0	3	2	0	0	0	0	0
A9dfbae98	A0ecae6b1	1	45	14	123.2	51	81	-999	6	2	3	0	0	0	0	0	1	-999	0	-999	-999	2	0	0	0	0	0
e3258a34	ce93ee00	1	37	9.19	87.8	61	101	-999	5	1	2	0	0	0	0	0	1	-999	0	-999	-999	2	0	0	0	0	0
A75ca2839	A59cde5fc	1	31	19.8	115.2	78	139	18.91	5	1	3	0	0	0	0	0	1	1	0	-999	-999	2	0	0	0	0	0
A05798b58	A28cf1a9f	1	38	2.53	140.6	44	42	-999	5	1	2	0	0	0	1	0	1	-999	0	-999	-999	2	0	0	0	0	0
A72dbc1d0	A392e98bd	1	31	12.7	107.6	56	77	-999	5	1	2	0	0	0	0	0	1	-999	0	-999	-999	2	0	0	0	0	0
afd0df92	ea9600ae	1	42	7.14	151.6	41	107	-999	6	1	3	0	0	0	1	0	1	-999	0	-999	-999	2	0	0	0	0	0
A6c6ece85	A3fa256e8	1	54	9.41	54	79.2	84	-999	7	1	2	0	0	0	0	0	1	-999	0	-999	-999	2	0	0	0	0	0
A687224ed	A7f1be0c3	1	61	5.68	111.34	53	88.3	0.9	8	2	3	0	0	0	0	0	1	0	0	-999	-999	2	0	0	0	0	0
A4e58abd4	A8e8d3376	1	56	2.53	55.8	58	66	-999	7	1	2	0	0	0	0	0	1	-999	0	-999	-999	2	0	0	0	0	0
A70c766cb	A65a453af	1	33	14.51	111.98	49.7	64.1	5.8	5	1	3	0	0	0	0	0	1	0	0	-999	-999	2	0	0	0	0	0
c63bd0d9	f76c7a2d	1	43	1.49	-999	41.1	94	10	6	1	2	0	0	0	-999	0	1	1	0	-999	-999	2	0	0	0	0	0
a0869c71	A71b3af35	1	29	5.45	102.7	58	71.5	1	4	1	2	0	0	0	0	0	1	0	0	-999	-999	2	0	0	0	0	0
A396019fe	d0d91169	1	28	17.8	147	59	55	0.96	4	1	2	0	0	0	1	0	1	0	0	-999	-999	2	0	0	0	0	0
cf3b763a	A71241a4e	1	62	15.7	99.6	64	82	-999	8	1	3	0	0	0	0	0	1	-999	0	-999	-999	2	0	0	0	0	0
fc6f7f13	d5b10f05	1	32	8.23	119	48	55	-999	5	1	3	0	0	0	0	0	1	-999	0	-999	-999	2	0	0	0	0	0
A61b1dbc9	ccf2a8eb	1	51	8.51	91.4	75	73	0.15	7	1	3	0	0	0	0	0	1	0	0	-999	-999	2	0	0	0	0	0
A352a4f75	ea9f84e6	1	90	18	68.4	67	68	-999	10	1	3	0	0	0	0	0	1	-999	0	-999	-999	2	0	0	0	0	0
A0e8b7a7f	A27b369c8	1	62	9.88	86.6	63	92	0.07	8	1	2	0	0	0	0	0	1	0	0	-999	-999	2	0	0	0	0	0
e6323c6f	d352109e	1	52	8.17	148.4	62	83	-999	7	1	2	0	0	0	1	0	1	-999	0	-999	-999	2	0	0	0	0	0
b11b916a	ab7a9032	1	37	12.7	90.2	98	94	-999	5	1	2	0	0	0	0	0	1	-999	0	-999	-999	2	0	0	0	0	0
A48edac07	e328acc9	1	36	22.2	136.2	50	129	-999	5	2	3	0	0	0	1	0	1	-999	0	-999	-999	2	0	0	0	0	0
A50825d7e	A17dc6f33	1	49	18.5	86	67	115	-999	6	1	4	0	0	0	0	0	1	-999	0	-999	-999	2	0	0	0	0	1
bda5459a	A34e1e5f6	1	34	6.7	98.8	56	86	1	5	1	2	0	0	0	0	0	1	0	0	-999	-999	2	0	0	0	0	0
A45614290	A74f2f351	1	30	12.8	103.8	57	71	0.1	4	1	2	0	0	0	0	0	1	0	0	-999	-999	2	0	0	0	0	0
A1861bbef	A1cf1f6cb	1	38	6.99	81.8	65	76	-999	5	1	2	0	0	0	0	0	1	-999	0	-999	-999	2	0	0	0	0	0
A8c4fa4cc	A890138c3	1	37	17.4	83.4	42	83	-999	5	1	2	0	0	0	0	0	1	-999	0	-999	-999	2	0	0	0	0	0
A8ba89f83	c29cc747	1	33	13.1	91.8	67	91	-999	5	1	3	0	0	0	0	0	1	-999	0	-999	-999	2	0	0	0	0	0
e2a424ed	A1e3803e3	1	24	2.53	92	65	85	0.04	4	1	2	0	0	0	0	0	1	0	0	-999	-999	2	0	0	0	0	0
a080bd4f	e568db2e	1	21	2.53	95.6	46	102	-999	4	1	2	0	0	0	0	0	1	-999	0	-999	-999	2	0	0	0	0	0
A3c7f5725	A53b8fe96	1	36	25.9	91.6	54	77	0.77	5	1	2	0	0	0	0	0	1	0	0	-999	-999	2	0	0	0	0	0
A6bacb4f2	A00636caf	1	42	8.22	83.4	51	68	-999	6	2	3	0	0	0	0	0	1	-999	0	-999	-999	2	0	0	0	0	0
fc007017	A068a8e1a	1	28	7.88	128	72	105	-999	4	1	2	0	0	0	0	0	1	-999	0	-999	-999	2	0	0	0	0	0
ce83293c	A888240f7	1	23	3.51	83	77	55	-999	4	2	3	0	0	0	0	0	1	-999	0	-999	-999	2	0	0	0	0	0
A6abb9da0	a6448757	1	43	9.97	116.2	51	114	-999	6	2	3	0	0	0	0	0	1	-999	0	-999	-999	2	0	0	0	0	0
f652f5c8	A9e0a0fba	1	64	10.7	127	61	85	4.95	8	1	3	0	0	0	0	0	1	0	0	-999	-999	2	0	0	0	0	0
A162e3973	A2aa9dbca	1	22	6.54	161	46	95	0.01	4	1	3	0	0	0	1	0	1	0	0	-999	-999	2	0	0	0	0	0
A75ab3e0a	A9fba2375	1	85	2.53	100	61	95	-999	10	1	3	0	0	0	0	0	1	-999	0	-999	-999	2	0	0	0	0	0
A027ffe04	a62136c5	1	36	7.26	85.4	65	53	-999	5	1	2	0	0	0	0	0	1	-999	0	-999	-999	2	0	0	0	0	0
fda3f9db	A66c3230e	1	29	20.56	93.86	52.4	103.2	6.7	4	1	2	0	0	0	0	0	1	0	0	-999	-999	2	0	0	0	0	0
c47e82e0	A2746f475	1	65	4.2	75.4	74.6	105	-999	8	1	2	0	0	0	0	0	1	-999	0	-999	-999	2	0	0	0	0	0
A5b00a7bb	ef3238ea	1	62	4.46	71.6	74	42	-999	8	1	3	0	0	0	0	0	1	-999	0	-999	-999	2	0	0	0	0	0
A4458fdbe	A2cc81451	1	46	13.6	64.6	87	102	-999	6	1	2	0	0	0	0	0	1	-999	0	-999	-999	2	0	0	0	0	0
b3152ebe	c6f7b1e5	1	53	2.42	-999	64	102	-999	7	2	3	0	0	0	-999	0	1	-999	0	-999	-999	2	0	0	0	0	0
A00f3ca2e	A4bbc0963	1	71	2.53	68.4	64	78	-999	9	1	2	0	0	0	0	0	1	-999	0	-999	-999	2	0	0	0	0	0
ff3637d3	dbf38014	1	43	24.85	84.7	50.4	146	0.4	6	1	3	0	0	0	0	0	1	0	0	-999	-999	2	0	0	0	0	0
A8fe57443	A17679a13	1	65	2.38	-999	64	69	-999	8	1	3	0	0	0	-999	0	1	-999	0	-999	-999	2	0	0	0	0	0
A4bc5b5c0	A9efd1fab	1	54	18.3	100.8	46	101	2	7	1	2	0	0	0	0	0	1	0	0	-999	-999	2	0	0	0	0	0
A93f606bd	f251f45f	1	37	3.45	-999	61	60	0.8	5	1	2	0	0	0	-999	0	1	0	0	-999	-999	2	0	0	0	0	0
A01b1ae25	e5bc95d3	1	34	10.28	-999	53.9	88	1.3	5	1	2	0	0	0	-999	0	1	0	0	-999	-999	2	0	0	0	0	0
aa32dcc1	da5b4f77	1	30	4.62	74.72	81	81.4	6.7	4	1	2	0	0	0	0	0	1	0	0	-999	-999	2	0	0	0	0	0
A44ab142b	A7889635b	1	81	11.97	72.84	48	100.8	-999	10	1	3	0	0	0	0	0	1	-999	0	-999	-999	2	0	0	0	0	0
A5e27752e	d77dd6ac	1	57	6.48	128	61	110	-999	7	1	3	0	0	0	0	0	1	-999	0	-999	-999	2	0	0	0	0	0
de02e71b	b85c7fff	1	31	24.3	100.2	63	74	2.66	5	1	2	0	0	0	0	0	1	0	0	-999	-999	2	0	0	0	0	0
A514070b1	f444efd3	1	54	4.46	109	57	110	-999	7	1	3	0	0	0	0	0	1	-999	0	-999	-999	2	0	0	0	0	0
de50a757	A1489a60b	1	52	5.68	189	63	95	-999	7	1	3	0	0	0	1	0	1	-999	0	-999	-999	2	0	0	0	0	0
A8e6dbcb8	A1a4b67ab	1	32	2.53	66.8	56	76	15.61	5	1	3	0	0	0	0	0	1	1	0	-999	-999	2	0	0	0	0	0
bd64e134	A29fef91e	1	56	5.17	-999	65.1	93.4	0	7	1	3	0	0	0	-999	0	1	0	0	-999	-999	2	0	0	0	0	0
a07e64a2	A03888a4f	1	60	2.53	106.8	60	111	8.52	7	1	3	0	0	0	0	0	1	0	0	-999	-999	2	0	0	0	0	0
d2cc2cd3	f7a89a70	1	36	8.95	-999	54	64.2	-999	5	1	3	0	0	0	-999	0	1	-999	0	-999	-999	2	0	0	0	0	0
A2021dc8b	A83e4e8f9	1	58	21.16	135.98	52.6	125.1	3.9	7	1	3	0	0	0	1	0	1	0	0	-999	-999	2	0	0	0	0	0
a3d951e9	A369ac26f	1	57	5.36	183.34	50	106.1	-999	7	1	3	0	0	0	1	0	1	-999	0	-999	-999	2	0	0	0	0	0
A7b2e7211	d9eac2f7	1	31	29.1	95.2	62	79	6.72	5	2	2	0	0	0	0	0	1	0	0	-999	-999	2	0	0	0	0	0
ce121073	bc9fdbad	1	75	2.53	173.4	40	143	-999	9	1	4	0	0	0	1	0	1	-999	0	-999	-999	2	0	0	0	0	1
A3da16474	b4326987	1	40	26.3	144	49	110	-999	5	1	2	0	0	0	1	0	1	-999	0	-999	-999	2	0	0	0	0	0
A9b3cea3b	eebcdf1c	1	52	12	147.6	55	77	-999	7	1	3	0	0	0	1	0	1	-999	0	-999	-999	2	0	0	0	0	0
a2541e84	A477e130d	1	51	24.9	99	56	80	-999	7	2	2	0	0	0	0	0	1	-999	0	-999	-999	2	0	0	0	0	0
A2668b296	A9c4b462a	1	59	11.7	110.2	59	59	-999	7	1	2	0	0	0	0	0	1	-999	0	-999	-999	2	0	0	0	0	0
A0ee95e1b	A88c7d557	1	29	5.29	78.6	64	87	-999	4	1	2	0	0	0	0	0	1	-999	0	-999	-999	2	0	0	0	0	0
A4d517411	d709f62a	1	16	13.4	76	48	105	-999	3	1	2	0	0	0	0	0	1	-999	0	-999	-999	2	0	0	0	0	0
A28742531	A121ea086	1	32	24.3	86.8	79	96	0.03	5	1	2	0	0	0	0	0	1	0	0	-999	-999	2	0	0	0	0	0
e172e24d	b2813789	1	35	6.33	80.4	66	143	-999	5	1	3	0	0	0	0	0	1	-999	0	-999	-999	2	0	0	0	0	0
A158f3b1a	A60e93174	1	52	2.53	152.4	61	73	-999	7	1	3	0	0	0	1	0	1	-999	0	-999	-999	2	0	0	0	0	0
A19d62f0f	d9a0a871	1	62	2.53	69.6	56	92	-999	8	2	2	0	0	0	0	0	1	-999	0	-999	-999	2	0	0	0	0	0
A7e3db2c5	A17473d2d	1	30	8.6	83.2	46	44	19.74	4	1	2	0	0	0	0	0	1	1	0	-999	-999	2	0	0	0	0	0
A322ac9c5	A36b55c99	1	44	3.89	102	69	85	-999	6	1	2	0	0	0	0	0	1	-999	0	-999	-999	2	0	0	0	0	0
A78964ea2	ee199e0d	1	49	1.44	-999	78.5	94	0.5	6	1	2	0	0	0	-999	0	1	0	0	-999	-999	2	0	0	0	0	0
A8e5fabc4	A8b5852ce	1	57	0.93	-999	51	141.2	-999	7	1	3	0	0	0	-999	0	1	-999	0	-999	-999	2	0	0	0	0	0
f16e7eb5	A5cb69e3a	1	59	7.58	-999	49.2	84	1.6	7	1	2	0	0	0	-999	0	1	0	0	-999	-999	2	0	0	0	0	0
db5989a7	A8cef87bc	912	30	25.64	-999	45.1	94	-999	4	1	2	0	0	0	-999	0	1	-999	0	0	4	2	0	0	0	0	0
A99dbbc4a	A65e96cf0	1	29	13.6	112.2	65	139	-999	4	1	2	0	0	0	0	0	1	-999	0	-999	-999	2	0	0	0	0	0
c60e2531	A88e72364	1	13	3.32	-999	57	83	0.6	3	1	2	0	0	0	-999	0	1	0	0	-999	-999	2	0	0	0	0	0
A3b063d4c	A03b4a168	1	31	4.84	109	53	60	-999	5	1	2	0	0	0	0	0	1	-999	0	-999	-999	2	0	0	0	0	0
A8a15fadc	a7223069	1	32	4.27	51.2	69	84	-999	5	1	2	0	0	0	0	0	1	-999	0	-999	-999	2	0	0	0	0	0
A68732e61	da4da809	1	38	7.23	129.2	74	49	-999	5	1	2	0	0	0	0	0	1	-999	0	-999	-999	2	0	0	0	0	0
A749fea29	A11b0147c	1	47	2.99	106.8	78	71	-999	6	1	2	0	0	0	0	0	1	-999	0	-999	-999	2	0	0	0	0	0
ada4f0b8	b9f981ee	1	25	9.89	62.6	57	72	0.01	4	1	2	0	0	0	0	0	1	0	0	-999	-999	2	0	0	0	0	0
A7c9b3e01	ffeafead	1	19	3.7	82.8	61	51	-999	3	2	2	0	0	0	0	0	1	-999	0	-999	-999	2	0	0	0	0	0
b1c04228	A76994274	1	54	15.8	75.2	53	69	-999	7	2	4	0	0	0	0	0	1	-999	0	-999	-999	2	0	0	0	0	1
ed16d272	A02c8d6b8	1	45	7.73	102.72	60.7	123.7	3.4	6	1	3	0	0	0	0	0	1	0	0	-999	-999	2	0	0	0	0	0
dbc6b4b4	A5b6800e0	1	25	6.62	55.14	63	94.3	-999	4	1	2	0	0	0	0	0	1	-999	0	-999	-999	2	0	0	0	0	0
f2bcaa0d	de9c3f9a	1	41	4.77	101.92	41	99	0.6	6	1	3	0	0	0	0	0	1	0	0	-999	-999	2	0	0	0	0	0
edaf31d9	A481b11df	1	51	5.23	90.6	57	72	10.44	7	1	3	0	0	0	0	0	1	1	0	-999	-999	2	0	0	0	0	0
A37d03b42	e2e3a614	1	34	9.93	97	54	55	0.54	5	1	3	0	0	0	0	0	1	0	0	-999	-999	2	0	0	0	0	0
A72a2d436	A8141b3b7	1	33	5.86	116.8	85	61	-999	5	1	3	0	0	0	0	0	1	-999	0	-999	-999	2	0	0	0	0	0
A7f59051d	A554cc627	1	29	5.18	140.68	73.3	69	0.4	4	2	2	0	0	0	1	0	1	0	0	-999	-999	2	0	0	0	0	0
A8cd70bad	cb759735	1	38	0.65	104.5	49.3	131	-999	5	1	2	0	0	0	0	0	1	-999	0	-999	-999	2	0	0	0	0	0
bffb5fb9	A1958446d	1	66	0.64	131.7	49.8	98.1	4.7	8	1	3	0	0	0	1	0	1	0	0	-999	-999	2	0	0	0	0	0
A5787a7c3	cc996fac	495	76	3.83	-999	45	92.5	-999	9	1	3	0	0	0	-999	0	1	-999	0	0	1	2	0	0	0	0	0
A10817df0	A91f513ad	1	39	3.27	98.2	64	129	-999	5	1	3	0	0	0	0	0	1	-999	0	-999	-999	2	0	0	0	0	0
e29afc81	A922d5cd2	1	33	9.8	96.2	55	54	18.15	5	2	2	0	0	0	0	0	1	1	0	-999	-999	2	0	0	0	0	0
A0d589a18	e7f59939	1	41	3.75	127	45	95	17.89	6	1	2	0	0	0	0	0	1	1	0	-999	-999	2	0	0	0	0	0
A46b360d4	A41161e6a	1	35	11.8	104.6	58.4	115	3	5	1	2	0	0	0	0	0	1	0	0	-999	-999	2	0	0	0	0	0
A01f0a55c	A93df59dd	1	33	2.53	-999	82	96	-999	5	1	2	0	0	0	-999	0	1	-999	0	-999	-999	2	0	0	0	0	0
c1a87460	A317675cc	1	47	15.6	66.8	49	131	-999	6	1	2	0	0	0	0	0	1	-999	0	-999	-999	2	0	0	0	0	0
A6f4ddc54	A797bf3ea	1	50	3.14	75.8	53	56	-999	6	1	2	0	0	0	0	0	1	-999	0	-999	-999	2	0	0	0	0	0
A69e62ea6	ccffd211	1	62	2.53	158.2	61	99	-999	8	1	3	0	0	0	1	0	1	-999	0	-999	-999	2	0	0	0	0	0
A6d26054e	A84849f58	1	58	22.61	129.08	46.8	82.5	7.7	7	1	2	0	0	0	0	0	1	0	0	-999	-999	2	0	0	0	0	0
b72b9e44	A7fd41e30	749	30	6.99	-999	61	47	-999	4	1	2	0	0	0	-999	0	1	-999	0	0	2	2	0	0	0	0	0
A4fc02d5f	dd1a445b	1	31	2.25	-999	79.7	105	-999	5	1	2	0	0	0	-999	0	1	-999	0	-999	-999	2	0	0	0	0	0
f0e3bd92	c21ec564	1	38	26.4	59.6	64	42	0.03	5	1	2	0	0	0	0	0	1	0	0	-999	-999	2	0	0	0	0	0
A481f137a	A570b0df3	1	61	9.51	-999	63	148.2	-999	8	2	2	0	0	0	-999	0	1	-999	0	-999	-999	2	0	0	0	0	0
A3426ecc3	A8cc8ec5f	1	52	23.36	-999	40	116.6	-999	7	1	3	0	0	0	-999	0	1	-999	0	-999	-999	2	0	0	0	0	0
ee134c36	A58569a0d	1	72	14.7	105.6	58	82	-999	9	2	3	0	0	0	0	0	1	-999	0	-999	-999	2	0	0	0	0	0
a93706e8	A42bf768b	1	33	9.08	116.6	49	87	12.3	5	1	3	0	0	0	0	0	1	1	0	-999	-999	2	0	0	0	0	0
b1de4f1b	A594205d1	1	23	19.9	80.8	81	36	-999	4	2	2	0	0	0	0	0	1	-999	0	-999	-999	2	0	0	0	0	0
A2f99e0fa	A451b01cb	1	38	25.9	117.2	60	44	5.2	5	1	3	0	0	0	0	0	1	0	0	-999	-999	2	0	0	0	0	0
A43bfac18	e0c026cc	1	31	2.53	85.8	70	101	-999	5	1	2	0	0	0	0	0	1	-999	0	-999	-999	2	0	0	0	0	0
f7cf83f3	A7cacaaa1	1	31	6.22	194.8	67	81	-999	5	2	3	0	0	0	1	0	1	-999	0	-999	-999	2	0	0	0	0	0
A0ded688e	A609de809	1	49	5.88	145.2	45	69	-999	6	1	3	0	0	0	1	0	1	-999	0	-999	-999	2	0	0	0	0	0
bf6d6530	A6620b5d1	1	51	10.3	101.6	50	132	-999	7	1	2	0	0	0	0	0	1	-999	0	-999	-999	2	0	0	0	0	0
a91b21e2	A0ef1c226	1	37	2.53	85	61	90	-999	5	2	4	0	0	0	0	0	1	-999	0	-999	-999	2	0	0	0	0	1
A468344ce	eb4d6f43	1	44	4.08	79.4	58	98	-999	6	1	2	0	0	0	0	0	1	-999	0	-999	-999	2	0	0	0	0	0
A3765c3e2	A45949d2b	1	68	20	32	69	40	0.36	8	1	3	0	0	0	0	0	1	0	0	-999	-999	2	0	0	0	0	0
b519d4ef	A1e99cdb6	1	27	5.26	92.2	55	44	-999	4	1	2	0	0	0	0	0	1	-999	0	-999	-999	2	0	0	0	0	0
A0ca1dddf	A01e28fa9	1	59	2.53	102.2	43	139	-999	7	1	3	0	0	0	0	0	1	-999	0	-999	-999	2	0	0	0	0	0
A27e928d4	e37c3be6	1	40	5.53	139.8	62	71	-999	5	1	2	0	0	0	1	0	1	-999	0	-999	-999	2	0	0	0	0	0
ba8b6167	A1a30fbb5	1	43	7.11	100.4	63	78	-999	6	2	2	0	0	0	0	0	1	-999	0	-999	-999	2	0	0	0	0	0
A7201cd85	f123f596	1	37	15.1	126.6	51	137	-999	5	1	3	0	0	0	0	0	1	-999	0	-999	-999	2	0	0	0	0	0
A41b241da	A75fc4882	1	54	2.67	-999	45	118	-999	7	1	2	0	0	0	-999	0	1	-999	0	-999	-999	2	0	0	0	0	0
A5e387e07	f2ae1f1a	1	57	4.49	-999	71	64.3	-999	7	2	3	0	0	0	-999	0	1	-999	0	-999	-999	2	0	0	0	0	0
A34caab2a	A64876aca	1	58	4.11	-999	50.7	77	0.7	7	1	3	0	0	0	-999	0	1	0	0	-999	-999	2	0	0	0	0	0
a51baee9	de7ba5d2	1	63	2.62	129.4	76.4	131	0.3	8	1	3	0	0	0	0	0	1	0	0	-999	-999	2	0	0	0	0	0
A685090b2	A58cf1c8b	1	98	27.56	89.36	65	73.2	-999	11	1	2	0	0	0	0	0	1	-999	0	-999	-999	2	0	0	0	0	0
A0930901f	A36244a90	1	39	6.02	128	49	95	4.42	5	1	2	0	0	0	0	0	1	0	0	-999	-999	2	0	0	0	0	0
a176eeb3	e91421f1	1	29	29.4	119.8	56	46	-999	4	2	2	0	0	0	0	0	1	-999	0	-999	-999	2	0	0	0	0	0
A7a24738c	e22cbe86	1	32	5.69	168.04	70	109.8	-999	5	1	2	0	0	0	1	0	1	-999	0	-999	-999	2	0	0	0	0	0
A56f2f691	A50bb0b9c	1	28	4.95	55.06	75.2	53	0.3	4	1	3	0	0	0	0	0	1	0	0	-999	-999	2	0	0	0	0	0
A7e66b5dd	f9f2a8d2	1	55	5.41	153.2	59	104	-999	7	1	2	0	0	0	1	0	1	-999	0	-999	-999	2	0	0	0	0	0
e276f59b	ca03ac59	1	39	25.6	93.2	69	39	3.07	5	1	3	0	0	0	0	0	1	0	0	-999	-999	2	0	0	0	0	0
A41c8fa7d	b5f0e54f	1	31	2.53	118	58	110	-999	5	1	2	0	0	0	0	0	1	-999	0	-999	-999	2	0	0	0	0	0
A38206b95	d8abc8c5	1	40	9.51	122.8	40	76	-999	5	1	2	0	0	0	0	0	1	-999	0	-999	-999	2	0	0	0	0	0
dee71b93	A50493044	1	29	18.68	-999	49	143.1	-999	4	1	2	0	0	0	-999	0	1	-999	0	-999	-999	2	0	0	0	0	0
b573ebf8	bd2f1ac6	1	25	21.6	-999	72.6	104	-999	4	1	2	0	0	0	-999	0	1	-999	0	-999	-999	2	0	0	0	0	0
A0e6da782	A300f1c1d	1	84	12.15	75.08	56.5	109.3	2.6	10	1	4	0	0	0	0	0	1	0	0	-999	-999	2	0	0	0	0	1
ecd6512b	A7905d2b1	1	50	9.65	150.3	64	78.5	2.7	6	1	3	0	0	0	1	0	1	0	0	-999	-999	2	0	0	0	0	0
A64502fba	eb7da710	1	77	6.34	-999	59.5	127	-999	9	1	4	0	0	0	-999	0	1	-999	0	-999	-999	2	0	0	0	0	1
A85a915d1	d87d2847	1	28	6.78	96.8	55	56	-999	4	1	4	0	0	0	0	0	1	-999	0	-999	-999	2	0	0	0	0	1
ea52aa57	A6202394f	1	40	9.83	81.2	62	44	-999	5	1	2	0	0	0	0	0	1	-999	0	-999	-999	2	0	0	0	0	0
A0c6dbdad	fd47670d	1	55	11.5	148.6	68	102	-999	7	1	3	0	0	0	1	0	1	-999	0	-999	-999	2	0	0	0	0	0
A923af483	A808a9c4b	1	23	6.42	63.2	59	46	4.5	4	1	2	0	0	0	0	0	1	0	0	-999	-999	2	0	0	0	0	0
dcbac916	A4e149185	1	86	6.58	-999	52	145.9	-999	10	1	4	0	0	0	-999	0	1	-999	0	-999	-999	2	0	0	0	0	1
bd4d4fc8	A34419ec9	1	34	8.51	-999	76	76.1	-999	5	1	2	0	0	0	-999	0	1	-999	0	-999	-999	2	0	0	0	0	0
fba37ae0	A824f9ccd	1	51	5.88	-999	41	123.4	-999	7	1	3	0	0	0	-999	0	1	-999	0	-999	-999	2	0	0	0	0	0
A508d030c	A65116c57	1	31	13.67	-999	54.9	90	-999	5	2	3	0	0	0	-999	0	1	-999	0	-999	-999	2	0	0	0	0	0
ad4482a7	eac30d0f	1	40	12.3	71.6	62	122	-999	5	2	3	0	0	0	0	0	1	-999	0	-999	-999	2	0	0	0	0	0
A923460af	A14ac4a00	1	77	10.2	134.4	73	84	-999	9	1	2	0	0	0	1	0	1	-999	0	-999	-999	2	0	0	0	0	0
A9532f197	A524073ad	1	54	4.62	136.8	67	91	-999	7	1	2	0	0	0	1	0	1	-999	0	-999	-999	2	0	0	0	0	0
A1f37db92	A53cf13ae	1	37	9.92	87.4	68	68	0.02	5	2	2	0	0	0	0	0	1	0	0	-999	-999	2	0	0	0	0	0
A7199a648	ca1a4e2a	1	39	22.2	129.2	55	119	-999	5	1	2	0	0	0	0	0	1	-999	0	-999	-999	2	0	0	0	0	0
A6a6408e6	A542841ca	1	38	8.13	80.6	41	77	-999	5	1	2	0	0	0	0	0	1	-999	0	-999	-999	2	0	0	0	0	0
A084d9897	A7a8dc08e	1	77	2.53	95.8	45	141	7.93	9	1	4	0	0	0	0	0	1	0	0	-999	-999	2	0	0	0	0	1
e4d8e2c9	A77ec493e	1	30	7.4	105.4	54	73	-999	4	1	2	0	0	0	0	0	1	-999	0	-999	-999	2	0	0	0	0	0
A4da31748	A9b44c046	1	71	10.47	118.76	50.9	101	2.8	9	1	3	0	0	0	0	0	1	0	0	-999	-999	2	0	0	0	0	0
b80b0230	A3701b151	1	28	14.2	74.2	75	44	-999	4	1	2	0	0	0	0	0	1	-999	0	-999	-999	2	0	0	0	0	0
bedd4ae3	A9d64173d	1	36	11.1	108	50	45	3.46	5	1	2	0	0	0	0	0	1	0	0	-999	-999	2	0	0	0	0	0
bb24483b	A3e8101bc	1	30	15.5	164.2	40	119	8.16	4	1	2	0	0	0	1	0	1	0	0	-999	-999	2	0	0	0	0	0
d642822b	A51841304	1	33	5.78	107.8	47	108	0.63	5	1	2	0	0	0	0	0	1	0	0	-999	-999	2	0	0	0	0	0
A557fe949	A6d6901b8	1	29	5.41	62.4	88	93	0	4	1	2	0	0	0	0	0	1	0	0	-999	-999	2	0	0	0	0	0
A82147211	A1b09a016	1	39	11.8	64.6	57	52	-999	5	1	2	0	0	0	0	0	1	-999	0	-999	-999	2	0	0	0	0	0
bfa6b4fe	A4f93909c	1	47	3.98	121.04	51.3	93.2	0.4	6	1	2	0	0	0	0	0	1	0	0	-999	-999	2	0	0	0	0	0
A72cd4608	a46f5b98	1	55	6.43	-999	69	73	0.5	7	1	2	0	0	0	-999	0	1	0	0	-999	-999	2	0	0	0	0	0
A4d934fe9	A70acb043	1	70	1.55	94.22	56	73.9	3.4	8	1	4	0	0	0	0	0	1	0	0	-999	-999	2	0	0	0	0	1
ec00affb	A5f6a2dad	1	57	1.97	-999	77.7	56	-999	7	1	2	0	0	0	-999	0	1	-999	0	-999	-999	2	0	0	0	0	0
A7f02ea9e	e2adfa19	1	27	2.53	102.8	56	91	-999	4	1	2	0	0	0	0	0	1	-999	0	-999	-999	2	0	0	0	0	0
A93ec5f03	A99059a10	1	31	14.3	89.6	77	72	3.61	5	1	2	0	0	0	0	0	1	0	0	-999	-999	2	0	0	0	0	0
e1ff7d99	A7d9c6beb	1	40	8.38	74.6	80	62	-999	5	1	2	0	0	0	0	0	1	-999	0	-999	-999	2	0	0	0	0	0
c1a6860e	A8990a9ac	1	33	19.8	146.2	79	54	-999	5	1	2	0	0	0	1	0	1	-999	0	-999	-999	2	0	0	0	0	0
A4e12486c	c7c74f0e	1	16	4.88	88	53	45	0.04	3	1	2	0	0	0	0	0	1	0	0	-999	-999	2	0	0	0	0	0
A4c126bb2	A7c67244a	1	27	10.9	49.4	54	128	-999	4	1	2	0	0	0	0	0	1	-999	0	-999	-999	2	0	0	0	0	0
A05550bc6	A86ec348c	1	46	2.53	150.2	59	119	-999	6	2	3	0	0	0	1	0	1	-999	0	-999	-999	2	0	0	0	0	0
d7e1edca	A5b2560db	1	40	7.31	87	87	70	-999	5	1	2	0	0	0	0	0	1	-999	0	-999	-999	2	0	0	0	0	0
A50d65da5	A94700ec5	1	37	20.5	89	55	90	-999	5	1	2	0	0	0	0	0	1	-999	0	-999	-999	2	0	0	0	0	0
aeb5d182	A806c9f44	1	63	25.1	116	42	100	12.53	8	1	3	0	0	0	0	0	1	1	0	-999	-999	2	0	0	0	0	0
A524beeec	A814ec346	1	32	9.62	51.8	60	31	-999	5	1	3	0	0	0	0	0	1	-999	0	-999	-999	2	0	0	0	0	0
A90e85575	A4e0f5c5f	1	47	2.53	90.4	57	58	-999	6	1	3	0	0	0	0	0	1	-999	0	-999	-999	2	0	0	0	0	0
A29b159f5	A6aa51690	1	65	6.59	82.4	63	83	-999	8	2	3	0	0	0	0	0	1	-999	0	-999	-999	2	0	0	0	0	0
A15d84d60	A58dbe289	1	27	4.2	52.6	59	67	2	4	1	2	0	0	0	0	0	1	0	0	-999	-999	2	0	0	0	0	0
A61acd004	f48280c0	1	42	7.39	109.6	49	87	-999	6	1	3	0	0	0	0	0	1	-999	0	-999	-999	2	0	0	0	0	0
A8fdf7d64	A633926c8	858	39	4.79	110.2	55	74	-999	5	1	2	0	0	0	0	0	1	-999	0	0	2	2	0	0	0	0	0
a07eccc1	A2e83b2af	1	37	7.22	120.8	73	111	-999	5	1	2	0	0	0	0	0	1	-999	0	-999	-999	2	0	0	0	0	0
e1a34e2c	b7f8c09b	1	23	14	66	59	125	-999	4	1	2	0	0	0	0	0	1	-999	0	-999	-999	2	0	0	0	0	0
A8a2ce3d2	A39a95458	1	60	24.7	114	53	90	-999	7	1	3	0	0	0	0	0	1	-999	0	-999	-999	2	0	0	0	0	0
A1f023880	A7d6a0361	1	68	6.76	-999	53	90.3	-999	8	1	3	0	0	0	-999	0	1	-999	0	-999	-999	2	0	0	0	0	0
d2addcc9	A70f82f82	1	27	11.2	172.6	56	47	-999	4	2	2	0	0	0	1	0	1	-999	0	-999	-999	2	0	0	0	0	0
A3a892eea	d2b21a59	1	28	24	127.2	40	54	-999	4	1	3	0	0	0	0	0	1	-999	0	-999	-999	2	0	0	0	0	0
A51c94a51	A03766e60	1	49	2.53	94.8	80	81	-999	6	1	2	0	0	0	0	0	1	-999	0	-999	-999	2	0	0	0	0	0
A90335898	A905803ba	1	19	27.7	75.8	73	36	0.53	3	1	2	0	0	0	0	0	1	0	0	-999	-999	2	0	0	0	0	0
A03625cd1	a09745e2	1	29	5.12	119.2	59	69	-999	4	2	2	0	0	0	0	0	1	-999	0	-999	-999	2	0	0	0	0	0
ff49a4f6	eacd67ea	1	71	11.86	-999	70.7	58	4.4	9	1	2	0	0	0	-999	0	1	0	0	-999	-999	2	0	0	0	0	0
A625df624	ff3ccc5e	1	55	17.82	-999	77.2	63.2	-999	7	1	3	0	0	0	-999	0	1	-999	0	-999	-999	2	0	0	0	0	0
e5c31b7a	A908e2a2d	674	38	5.03	112.16	67.3	73	-999	5	1	3	0	0	0	0	0	1	-999	0	0	2	2	0	0	0	0	0
A8d57a521	d783e821	1	64	5.36	57.02	42	109.9	-999	8	1	3	0	0	0	0	0	1	-999	0	-999	-999	2	0	0	0	0	0
dcd0ea5b	A44f01ac3	1	61	20.05	111.16	55.1	103.7	0.6	8	1	3	0	0	0	0	0	1	0	0	-999	-999	2	0	0	0	0	0
A7ac7a7fb	A5f587220	1	33	8.37	105	43	65	-999	5	1	2	0	0	0	0	0	1	-999	0	-999	-999	2	0	0	0	0	0
d7827558	A5332e6ec	1	73	3.8	90.2	52	119	-999	9	1	3	0	0	0	0	0	1	-999	0	-999	-999	2	0	0	0	0	0
A9d73bfb9	A531300f9	1	36	1.44	-999	67	73.5	2.6	5	1	2	0	0	0	-999	0	1	0	0	-999	-999	2	0	0	0	0	0
A9335bcf8	A0cbd5ec9	1	43	3.73	-999	70.5	55	-999	6	1	2	0	0	0	-999	0	1	-999	0	-999	-999	2	0	0	0	0	0
A2ffb7145	A23e0a003	1	28	7.07	-999	58.2	95	3.7	4	1	2	0	0	0	-999	0	1	0	0	-999	-999	2	0	0	0	0	0
d5b5fab2	A7b81adba	1	33	12.99	107.6	56.8	63	-999	5	2	2	0	0	0	0	0	1	-999	0	-999	-999	2	0	0	0	0	0
A5119e090	A57801837	1	39	14.1	136.2	44	84	-999	5	1	2	0	0	0	1	0	1	-999	0	-999	-999	2	0	0	0	0	0
A29c550b0	A4a7d6123	1	29	4.04	89.4	43	83	-999	4	1	3	0	0	0	0	0	1	-999	0	-999	-999	2	0	0	0	0	0
b39885a1	A5af37d8e	1	33	5.77	52.4	49	68	-999	5	1	2	0	0	0	0	0	1	-999	0	-999	-999	2	0	0	0	0	0
A620e9c1f	A7ec45b8c	1	50	16.5	132.8	69	51	-999	6	1	2	0	0	0	1	0	1	-999	0	-999	-999	2	0	0	0	0	0
c50f690c	A671f4a1e	1	36	16	76	73	85	1.11	5	1	3	0	0	0	0	0	1	0	0	-999	-999	2	0	0	0	0	0
A098ce541	A51e1424e	1	42	9.44	77	53	135	-999	6	1	2	0	0	0	0	0	1	-999	0	-999	-999	2	0	0	0	0	0
A204d81c4	a65eab90	1	55	3.94	62.4	67	113	0.07	7	1	3	0	0	0	0	0	1	0	0	-999	-999	2	0	0	0	0	0
a7a057f8	f526d7f8	1	36	2.53	78.6	70	87	-999	5	1	3	0	0	0	0	0	1	-999	0	-999	-999	2	0	0	0	0	0
A1ef3f614	A060c9d7a	1	35	11.4	68.8	54	71	-999	5	1	3	0	0	0	0	0	1	-999	0	-999	-999	2	0	0	0	0	0
A9a094988	A3fed7881	1	28	2.53	133.4	65	78	1	4	2	2	0	0	0	1	0	1	0	0	-999	-999	2	0	0	0	0	0
A5d4048cb	A118eb258	1	80	13.8	-999	66.5	109	-999	9	1	3	0	0	0	-999	0	1	-999	0	-999	-999	2	0	0	0	0	0
A698eddbc	A6c40597e	1	18	9.05	-999	58.4	57	0.3	3	2	2	0	0	0	-999	0	1	0	0	-999	-999	2	0	0	0	0	0
A3e3176f3	A1d28c120	1	79	3.12	92.1	66.7	67.8	2.2	9	2	3	0	0	0	0	0	1	0	0	-999	-999	2	0	0	0	0	0
A3c2ef190	e9285387	1	53	1.11	-999	43	110.9	-999	7	1	3	0	0	0	-999	0	1	-999	0	-999	-999	2	0	0	0	0	0
A84d133d9	ae0fd061	1	42	8.82	132	57	120	-999	6	1	2	0	0	0	1	0	1	-999	0	-999	-999	2	0	0	0	0	0
A354a29c2	c9b5813e	1	41	18.4	88.4	68	68	0.69	6	1	3	0	0	0	0	0	1	0	0	-999	-999	2	0	0	0	0	0
A078468f2	A14adbd66	1	50	6.45	119.2	51	119	3.37	6	2	3	0	0	0	0	0	1	0	0	-999	-999	2	0	0	0	0	0
b3b130b3	df1cbd4f	1	43	20.4	109.8	68	106	-999	6	2	2	0	0	0	0	0	1	-999	0	-999	-999	2	0	0	0	0	0
A17ca7a51	c30c745e	1	28	24.6	125.8	50	101	-999	4	1	2	0	0	0	0	0	1	-999	0	-999	-999	2	0	0	0	0	0
A87e9749e	A7684f045	1	37	26.5	65.2	64	104	-999	5	1	3	0	0	0	0	0	1	-999	0	-999	-999	2	0	0	0	0	0
d67e8eda	A115a1327	1	44	4.32	135.4	46	83	-999	6	1	2	0	0	0	1	0	1	-999	0	-999	-999	2	0	0	0	0	0
c5f40d38	A13b92326	1	41	7.87	104.4	48	88	-999	6	1	3	0	0	0	0	0	1	-999	0	-999	-999	2	0	0	0	0	0
A1e3a2d08	deba08a7	1	40	27.3	102.6	57	82	3.45	5	2	3	0	0	0	0	0	1	0	0	-999	-999	2	0	0	0	0	0
A24f0a8fb	e30deda7	1	32	13.1	148.8	55	91	-999	5	1	2	0	0	0	1	0	1	-999	0	-999	-999	2	0	0	0	0	0
A4abe558a	A71f79c8d	1	39	2.53	34.4	52	48	-999	5	1	2	0	0	0	0	0	1	-999	0	-999	-999	2	0	0	0	0	0
A587887b1	c1b2597d	1	49	2.53	155	57	120	0.97	6	1	3	0	0	0	1	0	1	0	0	-999	-999	2	0	0	0	0	0
c5309ec2	A963305f6	1	70	9.55	-999	86.9	58	0.7	8	2	2	0	0	0	-999	0	1	0	0	-999	-999	2	0	0	0	0	0
A78481802	a5eee43e	1	21	12.05	62.48	46.5	43	-999	4	1	3	0	0	0	0	0	1	-999	0	-999	-999	2	0	0	0	0	0
b8d9bdf6	cdbf199c	1	39	26.05	102.6	51	107	-999	5	1	3	0	0	0	0	0	1	-999	0	-999	-999	2	0	0	0	0	0
a16c79f3	A305acd30	1	57	7.99	-999	90	56.9	4.7	7	1	2	0	0	0	-999	0	1	0	0	-999	-999	2	0	0	0	0	0
A835f73e3	fb84537c	1	78	4.29	113.66	49.3	108.3	-999	9	1	4	0	0	0	0	0	1	-999	0	-999	-999	2	0	0	0	0	1
A87d8e3aa	A4d048a6b	1	33	2	-999	55.1	79.4	-999	5	2	2	0	0	0	-999	0	1	-999	0	-999	-999	2	0	0	0	0	0
A9173ca49	A13dc17c5	1	37	3.32	134.2	57	79	0.61	5	2	3	0	0	0	1	0	1	0	0	-999	-999	2	0	0	0	0	0
aff4b585	A8caeb755	1	27	2.61	74.8	70	76	-999	4	1	2	0	0	0	0	0	1	-999	0	-999	-999	2	0	0	0	0	0
A8a974516	baa237d7	5	55	21.1	138.8	55	141	22.74	7	1	3	0	0	0	1	0	1	1	0	0	0	2	0	0	0	0	0
A5c7a722d	A4a01c3c2	1	32	5.06	82.2	59	94	-999	5	1	2	0	0	0	0	0	1	-999	0	-999	-999	2	0	0	0	0	0
A7d4c1271	A7d200b9f	1	53	14.4	110	42	130	-999	7	1	3	0	0	0	0	0	1	-999	0	-999	-999	2	0	0	0	0	0
A710a141a	fa178e03	1	35	2.68	62	58	35	-999	5	1	2	0	0	0	0	0	1	-999	0	-999	-999	2	0	0	0	0	0
A39e99864	A5207d5d6	1	49	2.53	123.2	63	89	0.03	6	2	3	0	0	0	0	0	1	0	0	-999	-999	2	0	0	0	0	0
d3b63363	e78ade91	1	43	2.53	139.8	77	71	0.21	6	1	2	0	0	0	1	0	1	0	0	-999	-999	2	0	0	0	0	0
A19b8db71	c30eea9b	1	34	7.07	104.8	53	101	-999	5	1	2	0	0	0	0	0	1	-999	0	-999	-999	2	0	0	0	0	0
A757db91a	A7d3836bb	1	85	2.86	106.6	64	92	-999	10	2	3	0	0	0	0	0	1	-999	0	-999	-999	2	0	0	0	0	0
A5a19e373	d96cb37c	1	68	25.1	112.6	64	47	0.86	8	1	2	0	0	0	0	0	1	0	0	-999	-999	2	0	0	0	0	0
A2ee62f16	A1cc94c21	1	60	1.11	-999	50.3	150	0.8	7	2	2	0	0	0	-999	0	1	0	0	-999	-999	2	0	0	0	0	0
a118106a	A13626017	1	35	12.3	123.6	48	97	-999	5	1	2	0	0	0	0	0	1	-999	0	-999	-999	2	0	0	0	0	0
A74f585f2	A86945e0e	1	29	11.5	119.4	61	63	0.23	4	1	2	0	0	0	0	0	1	0	0	-999	-999	2	0	0	0	0	0
e6d41d20	baa993f5	1	34	28.5	111.4	49	53	-999	5	1	2	0	0	0	0	0	1	-999	0	-999	-999	2	0	0	0	0	0
A78875671	a95ba10f	1	37	2.33	115.1	87.3	108	10.6	5	1	3	0	0	0	0	0	1	1	0	-999	-999	2	0	0	0	0	0
f0258937	A33af9d20	1	79	3.54	-999	44.5	149	8.9	9	1	4	0	0	0	-999	0	1	0	0	-999	-999	2	0	0	0	0	1
fb87e6cf	e7fd2203	1	48	7.99	-999	79.2	39	2.4	6	1	2	0	0	0	-999	0	1	0	0	-999	-999	2	0	0	0	0	0
b192c9bb	A9ebfd55c	1	14	1.68	-999	61.6	35	-999	3	1	2	0	0	0	-999	0	1	-999	0	-999	-999	2	0	0	0	0	0
A944db51d	A7694cdc9	1	66	15.18	70.5	47.7	94	2.4	8	1	3	0	0	0	0	0	1	0	0	-999	-999	2	0	0	0	0	0
d2d8f927	fe6b73e1	1	32	23.23	-999	59	67	-999	5	1	2	0	0	0	-999	0	1	-999	0	-999	-999	2	0	0	0	0	0
d4192f06	bd5d10e9	1	21	2.53	71.8	53	96	-999	4	2	2	0	0	0	0	0	1	-999	0	-999	-999	2	0	0	0	0	0
e0963ee5	A0f5502c6	1	34	3.27	105.2	59	99	0.28	5	2	2	0	0	0	0	0	1	0	0	-999	-999	2	0	0	0	0	0
cc0ff843	A79ef2063	1	60	13.8	148.6	53	112	-999	7	1	4	0	0	0	1	0	1	-999	0	-999	-999	2	0	0	0	0	1
c9dc1fb0	e48a488f	1	55	2.53	55.4	47	98	-999	7	1	3	0	0	0	0	0	1	-999	0	-999	-999	2	0	0	0	0	0
A1e454f95	be160df1	1	50	4.09	100	71	115	-999	6	1	2	0	0	0	0	0	1	-999	0	-999	-999	2	0	0	0	0	0
a29ba90b	df670625	1	48	2.28	-999	55	72.1	-999	6	1	2	0	0	0	-999	0	1	-999	0	-999	-999	2	0	0	0	0	0
A957e9842	A8f0715ff	1	26	24.7	93.2	45	59	1.28	4	1	2	0	0	0	0	0	1	0	0	-999	-999	2	0	0	0	0	0
e1deda4c	cefa03cb	1	41	6.15	58.4	52	48	0.17	6	2	2	0	0	0	0	0	1	0	0	-999	-999	2	0	0	0	0	0
a102c4a3	A555f4b12	1	26	2.53	69.6	54	47	0.1	4	1	2	0	0	0	0	0	1	0	0	-999	-999	2	0	0	0	0	0
A1cde77df	A25733ebe	1	28	3.66	84.6	64	77	-999	4	1	2	0	0	0	0	0	1	-999	0	-999	-999	2	0	0	0	0	0
e4ef2cbd	A5d75fd83	1	21	3.41	82.8	74	106	1.05	4	1	2	0	0	0	0	0	1	0	0	-999	-999	2	0	0	0	0	0
A5abc1ce2	A7152a755	1	46	10.5	136.8	43	121	2.15	6	1	2	0	0	0	1	0	1	0	0	-999	-999	2	0	0	0	0	0
A54224175	a1f990b4	1	49	5.34	105.4	61	83	5.16	6	1	2	0	0	0	0	0	1	0	0	-999	-999	2	0	0	0	0	0
A0db1804a	d1bcbd1b	1	34	2.53	98.4	66	143	6.59	5	1	2	0	0	0	0	0	1	0	0	-999	-999	2	0	0	0	0	0
A25f9525e	A23bb2ecf	1	75	12.05	98.28	71.5	64	0.7	9	2	3	0	0	0	0	0	1	0	0	-999	-999	2	0	0	0	0	0
A9eb06127	A277c784b	1	42	2.53	129	65	90	-999	6	1	2	0	0	0	0	0	1	-999	0	-999	-999	2	0	0	0	0	0
A5ed4cae0	d5b833d8	1	50	11.7	124.4	69	103	-999	6	1	3	0	0	0	0	0	1	-999	0	-999	-999	2	0	0	0	0	0
cb54dc2b	A295815f2	1	34	14.4	119.2	68	44	-999	5	1	2	0	0	0	0	0	1	-999	0	-999	-999	2	0	0	0	0	0
A0358720d	A80761f0c	1	52	8.73	-999	71	68.9	5	7	1	4	0	0	0	-999	0	1	0	0	-999	-999	2	0	0	0	0	1
A6c95b7b7	fdab00ab	1	40	19.5	61.6	46	62	3	5	1	2	0	0	0	0	0	1	0	0	-999	-999	2	0	0	0	0	0
A3673b82b	A0fa82ba3	1	69	6.28	113.42	75	82.9	0.8	8	1	3	0	0	0	0	0	1	0	0	-999	-999	2	0	0	0	0	0
a1f14c67	A40b7bf84	1	69	9.46	138.14	51	124.3	-999	8	2	3	0	0	0	1	0	1	-999	0	-999	-999	2	0	0	0	0	0
a080dde5	ce02d4b6	1	43	3.74	156	46	115	-999	6	1	2	0	0	0	1	0	1	-999	0	-999	-999	2	0	0	0	0	0
A32cf64b0	a6243219	1	60	8.51	139.2	64	84	5.64	7	1	3	0	0	0	1	0	1	0	0	-999	-999	2	0	0	0	0	0
A3f3ea272	A910ef397	1	74	12.4	104	51	105	1.37	9	1	3	0	0	0	0	0	1	0	0	-999	-999	2	0	0	0	0	0
A2b5f8c08	A5fe49de9	1	29	6.78	100.4	44	83	0	4	1	3	0	0	0	0	0	1	0	0	-999	-999	2	0	0	0	0	0
b2c8e6d2	f7c369cf	1	25	1.68	86.6	55.2	56	-999	4	1	2	0	0	0	0	0	1	-999	0	-999	-999	2	0	0	0	0	0
f8eebb16	A7ba50f99	1	39	1.35	-999	50	64.4	-999	5	1	2	0	0	0	-999	0	1	-999	0	-999	-999	2	0	0	0	0	0
ab58ad62	A16098028	1	27	8.78	58.6	54	22	-999	4	1	2	0	0	0	0	0	1	-999	0	-999	-999	2	0	0	0	0	0
A972356a4	A1a921031	1	75	2.53	148.8	52	116	0.35	9	2	4	0	0	0	1	0	1	0	0	-999	-999	2	0	0	0	0	1
A440e2fda	ac98272c	1	27	16	107	60.6	52	-999	4	1	2	0	0	0	0	0	1	-999	0	-999	-999	2	0	0	0	0	0
A71eebf8f	A6790092e	1	29	2.53	86	57	95	0.75	4	1	2	0	0	0	0	0	1	0	0	-999	-999	2	0	0	0	0	0
A0bb96d87	A69dbc843	1	42	13.7	119	53	90	-999	6	1	4	0	0	0	0	0	1	-999	0	-999	-999	2	0	0	0	0	1
cab3c9da	A0e4a0581	1	51	24.4	62.2	54	84	-999	7	2	2	0	0	0	0	0	1	-999	0	-999	-999	2	0	0	0	0	0
A022c9088	e2dec58b	1	46	2.56	-999	56.7	120	-999	6	2	2	0	0	0	-999	0	1	-999	0	-999	-999	2	0	0	0	0	0
A6c318320	A0bf06f8c	1	68	1.81	90.1	66.7	71.7	-999	8	1	4	0	0	0	0	0	1	-999	0	-999	-999	2	0	0	0	0	1
A5b36c44d	ae7219dd	1	32	15.8	199.4	67	88	-999	5	2	2	0	0	0	1	0	1	-999	0	-999	-999	2	0	0	0	0	0
fd715333	A0abe901d	1	23	18.1	125.4	53	80	-999	4	1	2	0	0	0	0	0	1	-999	0	-999	-999	2	0	0	0	0	0
A6b724a66	A75176b65	1	42	3.85	133.4	72	63	-999	6	1	2	0	0	0	1	0	1	-999	0	-999	-999	2	0	0	0	0	0
A82bd3b63	cf5a47cd	1	61	5.04	110.6	49	142	-999	8	1	3	0	0	0	0	0	1	-999	0	-999	-999	2	0	0	0	0	0
A3504a42d	A93510070	1	47	21	133.8	43	115	1.2	6	1	2	0	0	0	1	0	1	0	0	-999	-999	2	0	0	0	0	0
A8a835b9b	A99fd3e32	1	32	5.9	86	53	70	-999	5	1	2	0	0	0	0	0	1	-999	0	-999	-999	2	0	0	0	0	0
bb551a7a	A45c08529	1	64	2.53	132.6	54	67	-999	8	2	3	0	0	0	1	0	1	-999	0	-999	-999	2	0	0	0	0	0
A9841b7a3	A9df58daa	1	30	2.53	82	68	55	-999	4	2	3	0	0	0	0	0	1	-999	0	-999	-999	2	0	0	0	0	0
A8a10191e	a3181bc1	1	33	18.4	76	60	85	9.22	5	1	2	0	0	0	0	0	1	0	0	-999	-999	2	0	0	0	0	0
c89b4e41	A598898dd	1	31	2.53	79.2	57	99	-999	5	2	3	0	0	0	0	0	1	-999	0	-999	-999	2	0	0	0	0	0
d9b22972	A6f675e81	1	59	9.43	130.2	67	114	-999	7	1	3	0	0	0	1	0	1	-999	0	-999	-999	2	0	0	0	0	0
A895ea7bf	A0c81de6f	573	57	3.96	-999	52.5	121	2.2	7	2	3	0	0	0	-999	0	1	0	0	0	1	2	0	0	0	0	0
A155eb651	A39bd545b	273	51	2.1	105.8	69.6	103	1.2	7	1	2	0	0	0	0	0	1	0	0	0	1	2	0	0	0	0	0
A18c6b6f8	cadb3d6a	1	25	11.23	-999	62	61.1	-999	4	2	2	0	0	0	-999	0	1	-999	0	-999	-999	2	0	0	0	0	0
A5d8a509a	A13536770	1	17	6.65	-999	77	77.8	-999	3	1	2	0	0	0	-999	0	1	-999	0	-999	-999	2	0	0	0	0	0
ce16559a	A0e74a97e	1	24	2.53	95	62	75	-999	4	1	3	0	0	0	0	0	1	-999	0	-999	-999	2	0	0	0	0	0
A0dc5713c	f5b0f8e8	1	30	3.91	77.4	51	53	1.92	4	1	2	0	0	0	0	0	1	0	0	-999	-999	2	0	0	0	0	0
A77c929f8	a5462d21	1	27	24.5	50.2	60	84	-999	4	1	2	0	0	0	0	0	1	-999	0	-999	-999	2	0	0	0	0	0
A4925f6ff	A3982bfec	1	35	2.55	59.8	53	66	-999	5	1	2	0	0	0	0	0	1	-999	0	-999	-999	2	0	0	0	0	0
d22dd4c1	A9a597232	1	56	14.5	173.8	71	121	-999	7	1	3	0	0	0	1	0	1	-999	0	-999	-999	2	0	0	0	0	0
A22fefb3e	adfc36ef	1	41	5.45	66.4	66	58	-999	6	1	2	0	0	0	0	0	1	-999	0	-999	-999	2	0	0	0	0	0
A625bcac2	b04403d1	1	28	11.4	99	83	95	3.41	4	1	2	0	0	0	0	0	1	0	0	-999	-999	2	0	0	0	0	0
A9652ec3b	A535cf73a	1	68	21.3	86	68	145	-999	8	1	3	0	0	0	0	0	1	-999	0	-999	-999	2	0	0	0	0	0
A618102f2	A330c19bf	1	38	2.53	120.6	56	82	-999	5	2	2	0	0	0	0	0	1	-999	0	-999	-999	2	0	0	0	0	0
A80ae95e0	f3b9f1ac	438	23	2.53	77.4	65	78	12.62	4	1	3	0	0	0	0	0	1	1	0	0	1	2	0	0	0	0	0
A27335c6f	d04b5ffd	1	44	8.29	116	57	65	-999	6	2	2	0	0	0	0	0	1	-999	0	-999	-999	2	0	0	0	0	0
f2a0f718	A0b7bbc17	1	80	2.53	68	68	100	-999	9	2	4	0	0	0	0	0	1	-999	0	-999	-999	2	0	0	0	0	1
fb937217	d9d050d6	1	37	2.53	90.8	69	116	-999	5	1	3	0	0	0	0	0	1	-999	0	-999	-999	2	0	0	0	0	0
A02ec6cde	A9c0dfd61	1	62	2.67	85.2	86	69	1.74	8	1	3	0	0	0	0	0	1	0	0	-999	-999	2	0	0	0	0	0
A3b37ef6a	A270c0356	1	80	11	87	50	80	-999	9	2	3	0	0	0	0	0	1	-999	0	-999	-999	2	0	0	0	0	0
c6fab636	A34fd68ed	1	61	2.53	101.4	78	83	-999	8	2	3	0	0	0	0	0	1	-999	0	-999	-999	2	0	0	0	0	0
cdc67039	b0971cd3	1	20	13.4	84.8	51	101	0	3	2	3	0	0	0	0	0	1	0	0	-999	-999	2	0	0	0	0	0
A00603386	b2fb2915	52	79	29.36	-999	41	123.8	-999	9	1	3	0	0	0	-999	0	1	-999	0	0	8	2	0	0	0	0	0
A152bf02d	A73e47770	1	68	16.4	44.4	49	103	-999	8	1	4	0	0	0	0	0	1	-999	0	-999	-999	2	0	0	0	0	1
A137c149a	ae0bdf02	1	36	10.2	79.6	49	108	1.7	5	1	2	0	0	0	0	0	1	0	0	-999	-999	2	0	0	0	0	0
e74d21ca	e42a7a9e	1	21	15.9	121.8	50	66	2.41	4	1	2	0	0	0	0	0	1	0	0	-999	-999	2	0	0	0	0	0
A335f13cc	ffe9ed5e	1	39	6.99	83.4	60	58	-999	5	1	2	0	0	0	0	0	1	-999	0	-999	-999	2	0	0	0	0	0
deb2676e	A02d26c9a	1	75	12.5	-999	50	126.7	-999	9	2	3	0	0	0	-999	0	1	-999	0	-999	-999	2	0	0	0	0	0
A1e320cf3	A3e954894	1	35	1.77	-999	63.7	61.1	-999	5	1	2	0	0	0	-999	0	1	-999	0	-999	-999	2	0	0	0	0	0
A112b89e6	A19bd5bc1	1	38	20.56	-999	55	147.3	1.1	5	1	2	0	0	0	-999	0	1	0	0	-999	-999	2	0	0	0	0	0
e07aa27b	f5f839bb	1	51	18.76	-999	75.8	79	1.3	7	1	2	0	0	0	-999	0	1	0	0	-999	-999	2	0	0	0	0	0
A1df8153c	A6501dc19	1	65	1.2	-999	51	69.2	16.1	8	1	3	0	0	0	-999	0	1	1	0	-999	-999	2	0	0	0	0	0
A5edd8f84	A45535bf5	1	56	2.53	106.6	66	97	-999	7	1	2	0	0	0	0	0	1	-999	0	-999	-999	2	0	0	0	0	0
A65bba5fb	A48417ca8	1	72	5.5	112.2	78	74	-999	9	1	4	0	0	0	0	0	1	-999	0	-999	-999	2	0	0	0	0	1
A245d17b2	A31c0de70	1	35	18.1	132.4	50	113	4.57	5	1	3	0	0	0	1	0	1	0	0	-999	-999	2	0	0	0	0	0
A52d38d82	b924f92a	1	37	2.75	-999	56	60.3	-999	5	1	2	0	0	0	-999	0	1	-999	0	-999	-999	2	0	0	0	0	0
A996aa130	d3684a5f	1	26	9.55	81.1	54	89.5	-999	4	1	2	0	0	0	0	0	1	-999	0	-999	-999	2	0	0	0	0	0
A0f49fbab	A985b2dca	1	42	10.7	101.2	68	70	0.33	6	1	2	0	0	0	0	0	1	0	0	-999	-999	2	0	0	0	0	0
A58ff81fd	A9e8d1973	1	32	2.53	121.2	64	64	0	5	2	3	0	0	0	0	0	1	0	0	-999	-999	2	0	0	0	0	0
df9b3513	A740101bd	1	68	12.2	122.4	55	88	-999	8	1	3	0	0	0	0	0	1	-999	0	-999	-999	2	0	0	0	0	0
A25053d83	A76b04ede	1	54	11.8	102.4	61	98	1.12	7	1	2	0	0	0	0	0	1	0	0	-999	-999	2	0	0	0	0	0
A72530046	fcba88e0	209	38	14.4	97.2	64	69	-999	5	1	3	0	0	0	0	0	1	-999	0	0	1	2	0	0	0	0	0
A739dbef6	A5f9d5b3b	1	44	6.63	138	61	100	-999	6	1	2	0	0	0	1	0	1	-999	0	-999	-999	2	0	0	0	0	0
A77f2409b	A03c1a00e	1	33	8.21	155.4	58	53	-999	5	1	2	0	0	0	1	0	1	-999	0	-999	-999	2	0	0	0	0	0
A7d2371aa	f8737013	1	57	10.4	134.2	57	109	1.04	7	1	3	0	0	0	1	0	1	0	0	-999	-999	2	0	0	0	0	0
A7b6d57a3	A619bec8e	1	49	7	102	116	30	1	6	1	3	0	0	0	0	0	1	0	0	-999	-999	2	0	0	0	0	0
a948b46c	A2ae7f597	1	69	4.71	-999	63	75.3	0.8	8	2	3	0	0	0	-999	0	1	0	0	-999	-999	2	0	0	0	0	0
e3680aff	A78b48ce5	1	59	13.7	-999	61.6	141	-999	7	1	2	0	0	0	-999	0	1	-999	0	-999	-999	2	0	0	0	0	0
A4809d130	A86c7c2b5	1	77	21.92	-999	55	95	3.4	9	1	2	0	0	0	-999	0	1	0	0	-999	-999	2	0	0	0	0	0
A58059217	a9d603a3	1	46	1.16	127.7	69.3	104.5	5.3	6	1	3	0	0	0	0	0	1	0	0	-999	-999	2	0	0	0	0	0
d4cd013f	A4099ed5b	1	33	8.9	98	41	95	-999	5	1	2	0	0	0	0	0	1	-999	0	-999	-999	2	0	0	0	0	0
A9955f4a5	A6ecdec6f	1	63	10.83	88.42	65.1	47.4	-999	8	2	3	0	0	0	0	0	1	-999	0	-999	-999	2	0	0	0	0	0
A52d77984	A2dfd5be0	1	29	6.97	95.6	55	37	-999	4	1	2	0	0	0	0	0	1	-999	0	-999	-999	2	0	0	0	0	0
a6ca0fea	A4f1fa465	1	64	2.53	101.4	51	68	-999	8	1	2	0	0	0	0	0	1	-999	0	-999	-999	2	0	0	0	0	0
A57287804	f4690a89	1	86	20.7	130	50	100	-999	10	1	4	0	0	0	1	0	1	-999	0	-999	-999	2	0	0	0	0	1
c6b4c26e	A1f8ca549	1	23	13.5	85.6	75	87	-999	4	1	1	0	0	0	0	0	1	-999	0	-999	-999	2	0	0	0	0	-999
A66849e29	A8c862ffe	1	50	7.53	117.2	45.3	78.3	-999	6	1	3	0	0	0	0	0	1	-999	0	-999	-999	2	0	0	0	0	0
A8b34042b	A3e4b866b	1	14	16.98	-999	60	78.2	-999	3	1	2	0	0	0	-999	0	1	-999	0	-999	-999	2	0	0	0	0	0
A5021b003	A85b817eb	1	37	13.6	90.6	46	67	-999	5	1	2	0	0	0	0	0	1	-999	0	-999	-999	2	0	0	0	0	0
df6443e4	a9d41c68	1	28	28.35	62	85	45	6.5	4	1	2	0	0	0	0	0	1	0	0	-999	-999	2	0	0	0	0	0
d3c03b39	A19b81fc4	1	68	10.37	92.34	59	88.3	0.4	8	1	3	0	0	0	0	0	1	0	0	-999	-999	2	0	0	0	0	0
A2594fcb4	A98a85f81	1	87	11.5	-999	42	102.4	-999	10	1	4	0	0	0	-999	0	1	-999	0	-999	-999	2	0	0	0	0	1
A86e83855	b64cbca6	1	36	2.53	116.2	60	74	-999	5	1	3	0	0	0	0	0	1	-999	0	-999	-999	2	0	0	0	0	0
A66eba0f8	A97bc3095	1	33	24.2	95.4	64	68	-999	5	1	2	0	0	0	0	0	1	-999	0	-999	-999	2	0	0	0	0	0
cd2d7b37	A838d0e91	1	29	8.82	93	73	55	-999	4	1	2	0	0	0	0	0	1	-999	0	-999	-999	2	0	0	0	0	0
A2e27bb07	cbc30fcb	1	32	11.2	95.6	43	107	7.8	5	1	4	0	0	0	0	0	1	0	0	-999	-999	2	0	0	0	0	1
c9666ca7	faf0a6eb	1	66	19.2	81.4	98	48	0.06	8	1	4	0	0	0	0	0	1	0	0	-999	-999	2	0	0	0	0	1
A9468c114	A2694fa37	1	32	6.61	120	47	120	-999	5	1	2	0	0	0	0	0	1	-999	0	-999	-999	2	0	0	0	0	0
A4989b040	fe0619e9	1	54	2.53	132.6	48	87	-999	7	1	2	0	0	0	1	0	1	-999	0	-999	-999	2	0	0	0	0	0
A462c4f57	fd088ace	1	28	14.2	96	62.4	58	0	4	1	2	0	0	0	0	0	1	0	0	-999	-999	2	0	0	0	0	0
d4458781	def2f219	1	47	11.4	83.8	57	111	-999	6	1	3	0	0	0	0	0	1	-999	0	-999	-999	2	0	0	0	0	0
A3b9b21ac	a6ed75d6	1	45	6.51	110.2	52	49	-999	6	1	2	0	0	0	0	0	1	-999	0	-999	-999	2	0	0	0	0	0
b52b378c	A95b30eb3	1	36	6.38	126.2	63	59	-999	5	2	1	0	0	0	0	0	1	-999	0	-999	-999	2	0	0	0	0	-999
A00b8f2fd	A5dc349cd	1	50	11.68	102.1	75	89.5	1.5	6	1	2	0	0	0	0	0	1	0	0	-999	-999	2	0	0	0	0	0
dc893e6a	A6e570254	1	63	2.53	95.8	64	146	-999	8	1	3	0	0	0	0	0	1	-999	0	-999	-999	2	0	0	0	0	0
A00039a15	a6330848	1	28	12.6	103.4	52	63	-999	4	2	2	0	0	0	0	0	1	-999	0	-999	-999	2	0	0	0	0	0
d41fcbf1	d83d2dc2	1	41	2.53	123.6	73	82	11.26	6	1	3	0	0	0	0	0	1	1	0	-999	-999	2	0	0	0	0	0
A487e4a2e	A3fa6c0c7	1	63	1.35	63.3	54	113.5	-999	8	2	3	0	0	0	0	0	1	-999	0	-999	-999	2	0	0	0	0	0
A62fe7398	A3822bd6d	1	32	10.96	120.6	75	82.2	-999	5	1	2	0	0	0	0	0	1	-999	0	-999	-999	2	0	0	0	0	0
A8d3e3fa0	A7a2efa24	1	40	4.75	95	89	45	-999	5	1	2	0	0	0	0	0	1	-999	0	-999	-999	2	0	0	0	0	0
A0ab77c56	A7cefc1ed	1	39	2.53	97.2	57	89	-999	5	1	3	0	0	0	0	0	1	-999	0	-999	-999	2	0	0	0	0	0
f77a1066	A0354fa12	1	24	9.94	86.2	61	64	-999	4	1	2	0	0	0	0	0	1	-999	0	-999	-999	2	0	0	0	0	0
a2c2bc57	bb864915	1	29	27.3	86.4	60	43	-999	4	1	2	0	0	0	0	0	1	-999	0	-999	-999	2	0	0	0	0	0
A70fd140a	A20e0a627	1	34	7.9	70.2	43	74	5.56	5	1	3	0	0	0	0	0	1	0	0	-999	-999	2	0	0	0	0	0
A989e93d5	A4fa433d8	1	61	2.53	77	73	135	-999	8	1	2	0	0	0	0	0	1	-999	0	-999	-999	2	0	0	0	0	0
A8259110d	A09c7669e	1	26	2.53	37	51	55	0.18	4	1	4	0	0	0	0	0	1	0	0	-999	-999	2	0	0	0	0	1
fc0acc74	f0050653	1	64	15.7	119.4	74	68	-999	8	2	3	0	0	0	0	0	1	-999	0	-999	-999	2	0	0	0	0	0
A9385aabd	a3d8d2ca	1	69	28.6	106.4	69	93	-999	8	1	2	0	0	0	0	0	1	-999	0	-999	-999	2	0	0	0	0	0
A9e40f863	A23d6b0ab	1	47	6.79	-999	52	117.6	5.9	6	1	2	0	0	0	-999	0	1	0	0	-999	-999	2	0	0	0	0	0
A6ab2c7d1	a77992af	1	59	2.98	-999	77	56.3	-999	7	1	2	0	0	0	-999	0	1	-999	0	-999	-999	2	0	0	0	0	0
A2ca9f63b	A0a2d643b	1	62	4.62	37.02	72.8	72.6	1.3	8	2	2	0	0	0	0	0	1	0	0	-999	-999	2	0	0	0	0	0
A62f4d89d	A843c9786	1	69	6.42	-999	71	89.7	-999	8	2	2	0	0	0	-999	0	1	-999	0	-999	-999	2	0	0	0	0	0
A261dc1c0	A30e1403c	1	68	19.3	80.8	43	66	-999	8	1	3	0	0	0	0	0	1	-999	0	-999	-999	2	0	0	0	0	0
A7b215942	A563d134a	1	41	6.58	79.6	70	87	-999	6	2	2	0	0	0	0	0	1	-999	0	-999	-999	2	0	0	0	0	0
A8c407123	f1a9ca8f	1	31	24.5	80.94	76	52.3	0.04	5	1	2	0	0	0	0	0	1	0	0	-999	-999	2	0	0	0	0	0
A8f251441	afd679ae	1	39	21.6	77.8	66	111	-999	5	1	2	0	0	0	0	0	1	-999	0	-999	-999	2	0	0	0	0	0
A6c31b266	A65f6f87f	1	44	26.1	130.8	59	61	-999	6	1	2	0	0	0	1	0	1	-999	0	-999	-999	2	0	0	0	0	0
A44db4e7d	A918abeea	1	59	17.5	124	84	115	-999	7	1	3	0	0	0	0	0	1	-999	0	-999	-999	2	0	0	0	0	0
A998c225a	A82681211	1	34	10.4	119.4	54	123	0.09	5	2	2	0	0	0	0	0	1	0	0	-999	-999	2	0	0	0	0	0
A8fbd1be8	A9377038b	1	51	1.44	-999	83.2	104	2.8	7	1	3	0	0	0	-999	0	1	0	0	-999	-999	2	0	0	0	0	0
f12c70c1	A44bb2a3b	1	43	7.39	-999	51.6	100	-999	6	1	2	0	0	0	-999	0	1	-999	0	-999	-999	2	0	0	0	0	0
A7af919df	A1f3e9b9c	1	27	3.04	131	61	130	-999	4	2	3	0	0	0	1	0	1	-999	0	-999	-999	2	0	0	0	0	0
A95a10e2b	A5de6ecd5	1	69	2.53	100.8	62	46	0.57	8	2	3	0	0	0	0	0	1	0	0	-999	-999	2	0	0	0	0	0
A6581e4cb	A35304e78	1	33	5.32	112.8	66	71	0.44	5	2	2	0	0	0	0	0	1	0	0	-999	-999	2	0	0	0	0	0
A45d1bf54	a2a5b49b	1	35	15.15	104.4	50	128	1	5	1	2	0	0	0	0	0	1	0	0	-999	-999	2	0	0	0	0	0
A3644cb10	e8e8c075	1	36	6.96	103.6	52	97	-999	5	1	2	0	0	0	0	0	1	-999	0	-999	-999	2	0	0	0	0	0
d30f062e	A5534e84a	1	71	22.51	77.94	86	65.3	-999	9	1	3	0	0	0	0	0	1	-999	0	-999	-999	2	0	0	0	0	0
A0ebd1723	A67c23b84	1	29	10.14	95.6	77.2	56	1.4	4	1	2	0	0	0	0	0	1	0	0	-999	-999	2	0	0	0	0	0
A29abebde	e9283c55	1	39	9.32	-999	44	133.8	-999	5	1	3	0	0	0	-999	0	1	-999	0	-999	-999	2	0	0	0	0	0
d6c29d5b	A4d183474	1	51	27.7	186.8	76	136	3.73	7	1	2	0	0	0	1	0	1	0	0	-999	-999	2	0	0	0	0	0
cf8a6f11	A11be4a89	1	51	8.4	134.8	55	101	-999	7	1	3	0	0	0	1	0	1	-999	0	-999	-999	2	0	0	0	0	0
A0c9e88b2	A8654a282	1	45	18.7	69.8	71	66	0.15	6	1	3	0	0	0	0	0	1	0	0	-999	-999	2	0	0	0	0	0
df8e9474	dfc8e741	1	20	25.2	119	40	85	0.6	3	1	2	0	0	0	0	0	1	0	0	-999	-999	2	0	0	0	0	0
A66d0af18	A67724474	1	44	29.6	103.6	73	97	1.66	6	1	2	0	0	0	0	0	1	0	0	-999	-999	2	0	0	0	0	0
f72b71f2	cb8958a6	1	24	16.6	65.2	57	64	1.96	4	1	2	0	0	0	0	0	1	0	0	-999	-999	2	0	0	0	0	0
c94b98f6	A0f782cb3	1	34	2.59	81	63	40	-999	5	1	2	0	0	0	0	0	1	-999	0	-999	-999	2	0	0	0	0	0
A295c4d15	A0734d748	1	39	24.6	64.4	103	59	4	5	1	2	0	0	0	0	0	1	0	0	-999	-999	2	0	0	0	0	0
A5cadc087	A3e356066	1	33	16.2	87.2	50	129	-999	5	1	2	0	0	0	0	0	1	-999	0	-999	-999	2	0	0	0	0	0
a0dd3f78	d22396e7	1	51	5.17	-999	65	67.5	-999	7	1	2	0	0	0	-999	0	1	-999	0	-999	-999	2	0	0	0	0	0
e9cfd9f3	f0cfbcdf	1	22	8.16	37.6	44	47	-999	4	1	2	0	0	0	0	0	1	-999	0	-999	-999	2	0	0	0	0	0
A3d339039	A2b67ac31	366	85	28.92	-999	63	70	-999	10	1	3	0	0	0	-999	0	1	-999	0	0	10	2	0	0	0	0	0
ed514b59	c01d2fb7	1	67	12.18	155.2	71.2	88	0.2	8	1	2	0	0	0	1	0	1	0	0	-999	-999	2	0	0	0	0	0
A17402467	A54374839	1	48	0.88	84.9	42	115.5	-999	6	1	2	0	0	0	0	0	1	-999	0	-999	-999	2	0	0	0	0	0
A8bd05bcb	A5701e3b2	1	84	16.45	-999	69.7	127.1	-999	10	1	2	0	0	0	-999	0	1	-999	0	-999	-999	2	0	0	0	0	0
A7d6095ec	A72c9d26c	1	72	7.53	-999	90.2	60	-999	9	1	3	0	0	0	-999	0	1	-999	0	-999	-999	2	0	0	0	0	0
A408a880c	A3cccd706	1	33	16.63	-999	50	77	0.2	5	1	2	0	0	0	-999	0	1	0	0	-999	-999	2	0	0	0	0	0
c69f0baa	a17b1dad	1	85	11.82	-999	69	138.9	-999	10	1	4	0	0	0	-999	0	1	-999	0	-999	-999	2	0	0	0	0	1
A2c73b3b9	ed3033c7	1	31	7.33	109	58	55	-999	5	2	2	0	0	0	0	0	1	-999	0	-999	-999	2	0	0	0	0	0
A275a8cd3	b6080623	1	52	8.08	-999	73	69.9	-999	7	1	2	0	0	0	-999	0	1	-999	0	-999	-999	2	0	0	0	0	0
A91969e50	A1dc5f595	1	31	27.1	111.8	78	76	-999	5	1	3	0	0	0	0	0	1	-999	0	-999	-999	2	0	0	0	0	0
d8de98b4	fed1a952	1	56	2.53	206.4	44	113	-999	7	1	2	0	0	0	1	0	1	-999	0	-999	-999	2	0	0	0	0	0
a17802b0	A28f266f5	1	66	12.6	69	47	110	-999	8	1	3	0	0	0	0	0	1	-999	0	-999	-999	2	0	0	0	0	0
A390797e1	A79446a1e	1	65	22	71.4	51	53	-999	8	2	2	0	0	0	0	0	1	-999	0	-999	-999	2	0	0	0	0	0
c2bebd7c	A9bdba1e7	1	69	22.2	70	71	70	-999	8	1	2	0	0	0	0	0	1	-999	0	-999	-999	2	0	0	0	0	0
A034989d6	A322495c8	1	38	7.26	130.8	51	66	0.03	5	1	2	0	0	0	1	0	1	0	0	-999	-999	2	0	0	0	0	0
fe0bae02	A1f7b831e	1	46	21.9	88.4	50	123	-999	6	2	3	0	0	0	0	0	1	-999	0	-999	-999	2	0	0	0	0	0
A9b2bcad1	A91220174	1	77	6.64	32.4	43	68	22.02	9	1	4	0	0	0	0	0	1	1	0	-999	-999	2	0	0	0	0	1
A14cf3f00	c786ec5c	1	41	2.53	80.6	56.8	113	-999	6	2	4	0	0	0	0	0	1	-999	0	-999	-999	2	0	0	0	0	1
A879b3d23	A1caaddd1	1	47	2.98	101.2	97	64	-999	6	1	2	0	0	0	0	0	1	-999	0	-999	-999	2	0	0	0	0	0
f7cb9b96	cb8969f8	1	54	22.22	58.36	53.2	98	1.3	7	1	3	0	0	0	0	0	1	0	0	-999	-999	2	0	0	0	0	0
A7421ff69	A9afb288a	1	60	15.22	-999	70	131.4	-999	7	1	3	0	0	0	-999	0	1	-999	0	-999	-999	2	0	0	0	0	0
A71300a60	A2caf0f78	1	46	3.59	-999	52	100.5	-999	6	1	2	0	0	0	-999	0	1	-999	0	-999	-999	2	0	0	0	0	0
ba6d3b2e	A49da70e5	1	53	6.61	-999	79	108.1	-999	7	1	3	0	0	0	-999	0	1	-999	0	-999	-999	2	0	0	0	0	0
A283a20d1	db74b024	1	68	13.26	138.2	54.2	130	-999	8	1	4	0	0	0	1	0	1	-999	0	-999	-999	2	0	0	0	0	1
b0f40e2b	A7820c94b	1	44	3.68	-999	52	121.3	-999	6	1	2	0	0	0	-999	0	1	-999	0	-999	-999	2	0	0	0	0	0
bbc0ac0c	de0f5b28	1	26	9.63	99.2	43	68	-999	4	1	2	0	0	0	0	0	1	-999	0	-999	-999	2	0	0	0	0	0
A2e86d552	e9f7210b	1	48	20.86	127.6	67.2	63	-999	6	1	3	0	0	0	0	0	1	-999	0	-999	-999	2	0	0	0	0	0
A0460e16c	A8e16371b	1	36	9.93	128.4	62	83	-999	5	1	3	0	0	0	0	0	1	-999	0	-999	-999	2	0	0	0	0	0
A0b2e1b2d	A8615344a	1	63	18.6	85.4	51	123	2.94	8	1	3	0	0	0	0	0	1	0	0	-999	-999	2	0	0	0	0	0
ae6ce4a7	A4838a10b	1	62	5.75	137.2	91	104	-999	8	1	3	0	0	0	1	0	1	-999	0	-999	-999	2	0	0	0	0	0
A756a6524	A7f56f2d1	1	34	9.51	75.6	52	62	-999	5	1	2	0	0	0	0	0	1	-999	0	-999	-999	2	0	0	0	0	0
f1d7fa1b	A1d5a53c0	1	34	3.49	133.2	70	69	-999	5	2	3	0	0	0	1	0	1	-999	0	-999	-999	2	0	0	0	0	0
A86d3ce8c	A59dca519	1	64	2.53	101	58	60	0.4	8	2	3	0	0	0	0	0	1	0	0	-999	-999	2	0	0	0	0	0
A327d4637	A5e99b27b	1	27	9.77	133.6	47	122	-999	4	1	3	0	0	0	1	0	1	-999	0	-999	-999	2	0	0	0	0	0
A5c3d91e8	A59e3730f	1	37	16.7	71.8	56	96	0.01	5	1	3	0	0	0	0	0	1	0	0	-999	-999	2	0	0	0	0	0
A3eaeaacc	A9975123d	1	29	2.53	74.6	62	47	0.42	4	1	2	0	0	0	0	0	1	0	0	-999	-999	2	0	0	0	0	0
e41e141d	A52ed1bd8	1	24	8.65	70.8	57	41	-999	4	1	2	0	0	0	0	0	1	-999	0	-999	-999	2	0	0	0	0	0
A01ba9d7a	A918d461a	1	34	21.4	83	56	145	-999	5	1	2	0	0	0	0	0	1	-999	0	-999	-999	2	0	0	0	0	0
A83ba9bed	b0ea0950	1	30	14.9	101.6	56	67	3.9	4	1	2	0	0	0	0	0	1	0	0	-999	-999	2	0	0	0	0	0
A0228374d	c11ae56e	461	20	22.9	96.6	79	72	-999	3	1	2	0	0	0	0	0	1	-999	0	0	3	2	0	0	0	0	0
af864b0a	fa5d76c0	1	41	2.53	99.4	61	63	0.09	6	1	3	0	0	0	0	0	1	0	0	-999	-999	2	0	0	0	0	0
A9eedf493	df9ffc52	1	35	2.53	197.4	75	58	-999	5	2	2	0	0	0	1	0	1	-999	0	-999	-999	2	0	0	0	0	0
A5d7be92d	bca9e278	1	39	6.16	57.8	48	61	-999	5	1	3	0	0	0	0	0	1	-999	0	-999	-999	2	0	0	0	0	0
A359bc49a	A84e3bdd4	1	34	11.7	76.2	52	59	-999	5	1	2	0	0	0	0	0	1	-999	0	-999	-999	2	0	0	0	0	0
b023673a	A7a6d3776	1	5	7.58	105.2	47	74	-999	2	1	2	0	0	0	0	0	1	-999	0	-999	-999	2	0	0	0	0	0
A0f33e04a	A961cfdae	1	46	27.5	132.6	75	57	-999	6	1	3	0	0	0	1	0	1	-999	0	-999	-999	2	0	0	0	0	0
A55f5054a	A2f2edd8a	1	14	6.42	87.98	81	55.1	0.6	3	1	3	0	0	0	0	0	1	0	0	-999	-999	2	0	0	0	0	0
A75d93dbe	b3b130b3	1	20	6.85	63.8	53	56	0.55	3	2	3	0	0	0	0	0	1	0	0	-999	-999	2	0	0	0	0	0
d82e950a	A6df0f77f	1	41	22.7	103.6	70	72	3.15	6	1	2	0	0	0	0	0	1	0	0	-999	-999	2	0	0	0	0	0
A0aab5e23	a0e4ad7b	1	60	16.9	132.6	51	87	-999	7	1	3	0	0	0	1	0	1	-999	0	-999	-999	2	0	0	0	0	0
A88ae1c30	A8a2e11fe	1	28	17.5	74	59	65	0.45	4	1	2	0	0	0	0	0	1	0	0	-999	-999	2	0	0	0	0	0
A0f7afb8f	A3ba9f9e0	1	33	26.8	135.4	53	93	0.05	5	2	3	0	0	0	1	0	1	0	0	-999	-999	2	0	0	0	0	0
A03f65a29	A1f7b5ac4	1	46	2.53	55.8	47	146	-999	6	1	3	0	0	0	0	0	1	-999	0	-999	-999	2	0	0	0	0	0
A8664f0d1	A5e900088	1	30	20.1	106.4	73	43	-999	4	1	2	0	0	0	0	0	1	-999	0	-999	-999	2	0	0	0	0	0
A945ff8d0	A87b4f66c	1	36	5.07	83.4	77	43	-999	5	1	2	0	0	0	0	0	1	-999	0	-999	-999	2	0	0	0	0	0
A9bef177e	f117d381	1	50	2.53	109.7	40.7	98	2	6	1	3	0	0	0	0	0	1	0	0	-999	-999	2	0	0	0	0	0
defaef0c	dc926391	1	21	15	-999	55	97.6	-999	4	1	2	0	0	0	-999	0	1	-999	0	-999	-999	2	0	0	0	0	0
f0eab88a	b19a2aa5	1	65	9	-999	64	82.4	-999	8	2	4	0	0	0	-999	0	1	-999	0	-999	-999	2	0	0	0	0	1
A68d1bf5e	A53c02d6d	1	69	13.84	-999	66.3	72.8	2.9	8	1	2	0	0	0	-999	0	1	0	0	-999	-999	2	0	0	0	0	0
c62b377f	A218b8786	1	63	27.75	120.88	59	120.6	0.5	8	2	2	0	0	0	0	0	1	0	0	-999	-999	2	0	0	0	0	0
b782385f	A1b633564	1	16	16.71	80.98	63	45.1	0.8	3	2	2	0	0	0	0	0	1	0	0	-999	-999	2	0	0	0	0	0
b1eaff1b	A1ecd006f	1	71	11	56.24	47.4	100.6	1.3	9	1	3	0	0	0	0	0	1	0	0	-999	-999	2	0	0	0	0	0
bcbbc9ea	ae39eeea	1	30	9.09	95.2	63	39	0	4	1	3	0	0	0	0	0	1	0	0	-999	-999	2	0	0	0	0	0
b3119b7d	A065aab20	1	43	6.94	65.2	85	44	1.18	6	1	2	0	0	0	0	0	1	0	0	-999	-999	2	0	0	0	0	0
A896b4b3c	ae468bfa	1	61	2.53	65.4	66	78	0.51	8	1	3	0	0	0	0	0	1	0	0	-999	-999	2	0	0	0	0	0
A9c67d3b7	A7676efed	1	42	3.09	99.2	60	72	-999	6	1	3	0	0	0	0	0	1	-999	0	-999	-999	2	0	0	0	0	0
A1cac2e47	A9ada0650	1	36	2.53	93	62	55	1.36	5	2	2	0	0	0	0	0	1	0	0	-999	-999	2	0	0	0	0	0
bc7d252a	A3ffa112b	1	31	3.79	63	66	60	-999	5	1	2	0	0	0	0	0	1	-999	0	-999	-999	2	0	0	0	0	0
A6621ead3	A146689ec	1	54	26.8	75	54	115	0.15	7	1	4	0	0	0	0	0	1	0	0	-999	-999	2	0	0	0	0	1
A63d5537f	A5e343daf	1	33	2.77	114.2	62	79	-999	5	1	2	0	0	0	0	0	1	-999	0	-999	-999	2	0	0	0	0	0
A0baee19b	cbf0b9f6	1	39	14.7	118.8	69	56	0.07	5	1	2	0	0	0	0	0	1	0	0	-999	-999	2	0	0	0	0	0
A24a47a47	A82433be4	1	32	7.95	73.6	53	62	-999	5	2	2	0	0	0	0	0	1	-999	0	-999	-999	2	0	0	0	0	0
f8a78959	A073dcb43	1	34	6.91	97.4	53	128	0.87	5	1	3	0	0	0	0	0	1	0	0	-999	-999	2	0	0	0	0	0
c5883875	A36711991	1	41	29.8	175.4	78	93	0.1	6	2	2	0	0	0	1	0	1	0	0	-999	-999	2	0	0	0	0	0
A32ea22f4	A6c0dc9df	1	42	5.99	122.8	73	91	-999	6	1	3	0	0	0	0	0	1	-999	0	-999	-999	2	0	0	0	0	0
A98eb1f76	A149b52e8	1	56	3.46	182.4	75	83	-999	7	1	3	0	0	0	1	0	1	-999	0	-999	-999	2	0	0	0	0	0
cfbe9194	A00c662c2	1	35	8.51	95.4	56	128	32.31	5	1	2	0	0	0	0	0	1	1	0	-999	-999	2	0	0	0	0	0
A5c7d9080	f79b8977	1	45	6.12	93	73	60	0.06	6	1	2	0	0	0	0	0	1	0	0	-999	-999	2	0	0	0	0	0
A973ec83c	A01d9bd88	1	35	22.9	102.8	74	61	-999	5	1	2	0	0	0	0	0	1	-999	0	-999	-999	2	0	0	0	0	0
e41bb15d	a174e1d0	1	62	3.7	-999	77	73	0	8	1	3	0	0	0	-999	0	1	0	0	-999	-999	2	0	0	0	0	0
A9c77e9b3	A0754b32a	1	73	1.92	61.7	52	141.7	6.8	9	2	3	0	0	0	0	0	1	0	0	-999	-999	2	0	0	0	0	0
A7ca01a22	A141f728e	1	76	8.66	88.82	69	93.6	1.6	9	1	2	0	0	0	0	0	1	0	0	-999	-999	2	0	0	0	0	0
ea3aaf09	A35828b0d	1	45	20.25	138.7	53.1	71	4.2	6	1	2	0	0	0	1	0	1	0	0	-999	-999	2	0	0	0	0	0
cb5032bd	A91f8f789	1	75	1.07	85.82	60	115.9	1.2	9	1	3	0	0	0	0	0	1	0	0	-999	-999	2	0	0	0	0	0
d2ee474d	fa34488b	1	63	21.63	-999	74.2	81	15.2	8	1	3	0	0	0	-999	0	1	1	0	-999	-999	2	0	0	0	0	0
b4e332c8	A756e370e	1	41	2.53	112	51	70	-999	6	2	3	0	0	0	0	0	1	-999	0	-999	-999	2	0	0	0	0	0
A452b4dcb	a362103e	1	31	2.53	56	67	55	-999	5	2	2	0	0	0	0	0	1	-999	0	-999	-999	2	0	0	0	0	0
A318c7319	A3ebba4e4	1	40	3.34	99	56	75	0.05	5	1	3	0	0	0	0	0	1	0	0	-999	-999	2	0	0	0	0	0
b1ba03e1	A7ea6a4a7	1	20	9.46	99.2	55	59	-999	3	2	2	0	0	0	0	0	1	-999	0	-999	-999	2	0	0	0	0	0
a3530045	A51f92993	1	28	23.7	165.4	75	48	0	4	1	2	0	0	0	1	0	1	0	0	-999	-999	2	0	0	0	0	0
d4903059	A60ba367d	1	38	4.58	95	59	45	-999	5	1	2	0	0	0	0	0	1	-999	0	-999	-999	2	0	0	0	0	0
ec351e24	A3f896057	1	45	13	91.8	51	126	-999	6	1	3	0	0	0	0	0	1	-999	0	-999	-999	2	0	0	0	0	0
A46529058	A155422cf	1	18	2.53	80.2	70	54	0.09	3	1	2	0	0	0	0	0	1	0	0	-999	-999	2	0	0	0	0	0
A75b3f6e9	A0b1b8a4f	1	60	1.78	-999	89	101	-999	7	1	3	0	0	0	-999	0	1	-999	0	-999	-999	2	0	0	0	0	0
A346f05a4	eb6a40f7	1	57	24.97	-999	62	70.2	-999	7	1	3	0	0	0	-999	0	1	-999	0	-999	-999	2	0	0	0	0	0
A3e8085d7	A68be813f	1	80	1.35	-999	71	80	1.5	9	1	2	0	0	0	-999	0	1	0	0	-999	-999	2	0	0	0	0	0
A26792840	b11b916a	1	29	12.94	89.78	45.9	99	0.3	4	1	2	0	0	0	0	0	1	0	0	-999	-999	2	0	0	0	0	0
A5193cb34	A3c82beea	1	31	4.68	105.4	51.8	59	-999	5	1	2	0	0	0	0	0	1	-999	0	-999	-999	2	0	0	0	0	0
A58421036	A8ffbbe2d	1	26	17.56	84.94	62	62.2	6	4	1	2	0	0	0	0	0	1	0	0	-999	-999	2	0	0	0	0	0
A65fa795e	a8ce1dce	1	35	3.41	71	83	55	-999	5	1	2	0	0	0	0	0	1	-999	0	-999	-999	2	0	0	0	0	0
ac3d60f6	A02de7bc8	1	35	4.51	107.4	45.8	54	-999	5	1	2	0	0	0	0	0	1	-999	0	-999	-999	2	0	0	0	0	0
A85ffd4a3	A71e411ba	1	36	28.4	88.2	75	39	-999	5	1	3	0	0	0	0	0	1	-999	0	-999	-999	2	0	0	0	0	0
A01ab41be	A2b6ec5d3	1	24	2.53	73.6	50	107	-999	4	1	2	0	0	0	0	0	1	-999	0	-999	-999	2	0	0	0	0	0
cc557d46	A652b9b2c	1	28	25.7	36.6	53	57	-999	4	1	2	0	0	0	0	0	1	-999	0	-999	-999	2	0	0	0	0	0
bfeb4fe7	becd3e02	1	32	7.78	89.4	57	93	-999	5	2	2	0	0	0	0	0	1	-999	0	-999	-999	2	0	0	0	0	0
A7e9ce5ed	A5c760dfc	1	27	16.2	70.4	58	53	1.23	4	1	2	0	0	0	0	0	1	0	0	-999	-999	2	0	0	0	0	0
b411746b	A2125e099	1	41	2.67	-999	77.9	75	1.3	6	1	3	0	0	0	-999	0	1	0	0	-999	-999	2	0	0	0	0	0
A77598875	A7536db66	1	44	20.7	98.8	49	128	-999	6	1	2	0	0	0	0	0	1	-999	0	-999	-999	2	0	0	0	0	0
A672947e3	A11084fe8	1	77	25.62	-999	92	88.2	0.4	9	1	2	0	0	0	-999	0	1	0	0	-999	-999	2	0	0	0	0	0
b35b03ac	A613afbce	1	27	22.3	63	69	35	0.23	4	1	2	0	0	0	0	0	1	0	0	-999	-999	2	0	0	0	0	0
A77b108f2	d1ac100d	1	69	26.15	102.6	108	63.2	-999	8	1	3	0	0	0	0	0	1	-999	0	-999	-999	2	0	0	0	0	0
A2a99104d	f8918f84	1	23	25.77	67.48	76	87.6	0.7	4	1	2	0	0	0	0	0	1	0	0	-999	-999	2	0	0	0	0	0
A959d6171	A1dc9e6b4	1	48	29.1	99.4	59	83	-999	6	1	3	0	0	0	0	0	1	-999	0	-999	-999	2	0	0	0	0	0
A96c56127	A0d0cd6b5	1	24	2.53	66.4	46	83	-999	4	1	2	0	0	0	0	0	1	-999	0	-999	-999	2	0	0	0	0	0
f9a75ecb	A58e3895c	1	45	3.42	-999	55.8	83	-999	6	1	2	0	0	0	-999	0	1	-999	0	-999	-999	2	0	0	0	0	0
c7f1134c	A77f8e06d	1	48	2.67	-999	61.6	83	-999	6	1	3	0	0	0	-999	0	1	-999	0	-999	-999	2	0	0	0	0	0
A3283dafb	A034eba25	1	24	2.54	65.6	50	62	-999	4	1	2	0	0	0	0	0	1	-999	0	-999	-999	2	0	0	0	0	0
b55184de	A7bbecc06	1	41	2.53	120.6	63	92	-999	6	1	2	0	0	0	0	0	1	-999	0	-999	-999	2	0	0	0	0	0
A2478b5cd	b5ba1ad5	1	55	2.53	150.2	52	99	-999	7	1	2	0	0	0	1	0	1	-999	0	-999	-999	2	0	0	0	0	0
A9705cc61	A162c0893	1	18	14.2	67	77	35	0	3	2	3	0	0	0	0	0	1	0	0	-999	-999	2	0	0	0	0	0
A6c769f97	fb4a379d	1	16	6.54	68	50	85	-999	3	1	3	0	0	0	0	0	1	-999	0	-999	-999	2	0	0	0	0	0
A55184832	f5a8b9eb	1	45	8.72	138.8	86	71	0.39	6	1	3	0	0	0	1	0	1	0	0	-999	-999	2	0	0	0	0	0
A68d6d6ac	A9e03d14c	1	33	19.3	70	79	65	-999	5	1	2	0	0	0	0	0	1	-999	0	-999	-999	2	0	0	0	0	0
A3d4ba0db	c76ae671	1	67	19.23	-999	46.8	67	2.6	8	1	2	0	0	0	-999	0	1	0	0	-999	-999	2	0	0	0	0	0
A00629d85	d1316672	1	23	21.47	-999	47	59.5	-999	4	1	2	0	0	0	-999	0	1	-999	0	-999	-999	2	0	0	0	0	0
A9ff0419d	A768c7478	1	35	8.07	142.8	63.2	125	-999	5	2	2	0	0	0	1	0	1	-999	0	-999	-999	2	0	0	0	0	0
f766456a	A7991ad0b	1	38	5.35	90	49	50	6.16	5	1	2	0	0	0	0	0	1	0	0	-999	-999	2	0	0	0	0	0
A8b926d75	A14249319	1	77	16.5	40.44	59	62.8	-999	9	2	3	0	0	0	0	0	1	-999	0	-999	-999	2	0	0	0	0	0
A95807b29	ebf41ae8	1	38	2.53	118.2	44	74	9.08	5	1	3	0	0	0	0	0	1	0	0	-999	-999	2	0	0	0	0	0
A550b1827	A7491e36a	1	34	15.8	82	99	60	-999	5	2	2	0	0	0	0	0	1	-999	0	-999	-999	2	0	0	0	0	0
fbdf4ba3	A4f747c35	1	53	3.34	144	63	135	-999	7	1	3	0	0	0	1	0	1	-999	0	-999	-999	2	0	0	0	0	0
A808b0748	e0ff5662	1	30	23	113.6	70	52	-999	4	2	2	0	0	0	0	0	1	-999	0	-999	-999	2	0	0	0	0	0
A5765dac0	A1af3e593	1	36	2.53	62.8	63	61	0.45	5	2	2	0	0	0	0	0	1	0	0	-999	-999	2	0	0	0	0	0
A71b3af35	A0d1a54e9	1	65	23.18	28.46	44.3	142.6	3.7	8	1	4	0	0	0	0	0	1	0	0	-999	-999	2	0	0	0	0	1
A481d60bc	A6f809884	1	63	4.92	159	54	95	0.05	8	1	2	0	0	0	1	0	1	0	0	-999	-999	2	0	0	0	0	0
A1115fd80	A6437632b	158	59	12.63	-999	60.4	71	2.4	7	1	2	0	0	0	-999	0	1	0	0	0	9	2	0	0	0	0	0
a31497a1	A012b6c12	1	64	11.5	124.4	64	113	-999	8	1	3	0	0	0	0	0	1	-999	0	-999	-999	2	0	0	0	0	0
A1fdc5156	A8dc8a36c	1	52	17.2	77.4	52	83	-999	7	2	3	0	0	0	0	0	1	-999	0	-999	-999	2	0	0	0	0	0
aa35818b	A692241a8	1	26	4.1	99.6	68	62	-999	4	1	2	0	0	0	0	0	1	-999	0	-999	-999	2	0	0	0	0	0
c25b5a63	A316c0f93	1	36	13.2	83.6	66	52	-999	5	1	2	0	0	0	0	0	1	-999	0	-999	-999	2	0	0	0	0	0
A54acfadf	d5145451	1	57	10.7	96.8	77	65	-999	7	1	3	0	0	0	0	0	1	-999	0	-999	-999	2	0	0	0	0	0
f0f92eb7	A0207981d	1	34	15.5	101.8	55	111	-999	5	1	3	0	0	0	0	0	1	-999	0	-999	-999	2	0	0	0	0	0
A8296f1f7	A6ff4cb22	1	31	2.53	118.8	51	76	-999	5	1	2	0	0	0	0	0	1	-999	0	-999	-999	2	0	0	0	0	0
aafee1a6	A2002434a	1	26	12.4	66.4	69	53	0.1	4	1	2	0	0	0	0	0	1	0	0	-999	-999	2	0	0	0	0	0
A164ac240	A97c326b4	1	91	6.99	23.4	57	88	-999	11	1	3	0	0	0	0	0	1	-999	0	-999	-999	2	0	0	0	0	0
A8d2efba4	A77bd6795	1	39	2.53	73	76	110	-999	5	1	3	0	0	0	0	0	1	-999	0	-999	-999	2	0	0	0	0	0
af58873a	b0dadf34	1	32	27.7	115.4	55	48	-999	5	1	4	0	0	0	0	0	1	-999	0	-999	-999	2	0	0	0	0	1
ab86fe44	A6c1beb3d	1	71	5.67	80.2	62	89	3.79	9	1	3	0	0	0	0	0	1	0	0	-999	-999	2	0	0	0	0	0
A2a3b858f	A3a66e623	1	20	25.1	96.6	44	127	-999	3	1	2	0	0	0	0	0	1	-999	0	-999	-999	2	0	0	0	0	0
b3658670	f8633a3e	1	58	6.87	117.8	50	86	-999	7	2	2	0	0	0	0	0	1	-999	0	-999	-999	2	0	0	0	0	0
b480ebac	A932b9205	1	27	15.1	114.6	45	41	-999	4	1	2	0	0	0	0	0	1	-999	0	-999	-999	2	0	0	0	0	0
A41ef109e	A22005b37	1	55	2.53	131	54	105	-999	7	1	3	0	0	0	1	0	1	-999	0	-999	-999	2	0	0	0	0	0
c3aba2c5	A841ff415	1	32	2.53	90.4	49	123	-999	5	1	3	0	0	0	0	0	1	-999	0	-999	-999	2	0	0	0	0	0
aae49ea5	a65bdd19	1	38	11.1	133.2	67	84	-999	5	1	2	0	0	0	1	0	1	-999	0	-999	-999	2	0	0	0	0	0
A23e2c210	d593334f	1	44	19.7	113	58	135	-999	6	2	3	0	0	0	0	0	1	-999	0	-999	-999	2	0	0	0	0	0
A25616f41	A3b2e22d2	1	54	7.06	120.2	63	129	-999	7	1	3	0	0	0	0	0	1	-999	0	-999	-999	2	0	0	0	0	0
A95d4362b	A3aa3d827	1	12	2.53	103.8	51	81	-999	3	2	2	0	0	0	0	0	1	-999	0	-999	-999	2	0	0	0	0	0
A0fe1ddab	A82a40f54	1	32	10.44	-999	54	75.2	-999	5	1	3	0	0	0	-999	0	1	-999	0	-999	-999	2	0	0	0	0	0
da45ecf1	f7cfcae3	1	32	2.53	58.6	60	42	-999	5	1	2	0	0	0	0	0	1	-999	0	-999	-999	2	0	0	0	0	0
A24d884a9	A43d03efb	1	29	27.6	109.6	54	62	9.46	4	1	2	0	0	0	0	0	1	0	0	-999	-999	2	0	0	0	0	0
bdf27cc7	ca369dab	1	38	23.7	75.2	44	59	-999	5	1	3	0	0	0	0	0	1	-999	0	-999	-999	2	0	0	0	0	0
A256d98e9	f581c499	1	26	27.4	82	51	75	-999	4	1	2	0	0	0	0	0	1	-999	0	-999	-999	2	0	0	0	0	0
b39c1d3e	A24fc33bb	1	47	13.69	122.4	69.7	112	-999	6	1	3	0	0	0	0	0	1	-999	0	-999	-999	2	0	0	0	0	0
b03fe167	a54a8787	1	40	14.1	113	50	90	-999	5	1	3	0	0	0	0	0	1	-999	0	-999	-999	2	0	0	0	0	0
b874ed7f	A04317d59	1	41	18.3	106.4	65	88	-999	6	2	3	0	0	0	0	0	1	-999	0	-999	-999	2	0	0	0	0	0
A9c27727c	b53dfd74	1	31	2.53	90.6	58	92	-999	5	1	2	0	0	0	0	0	1	-999	0	-999	-999	2	0	0	0	0	0
A7a04507a	A0d8a1cb1	1	46	6.8	112.4	67	73	-999	6	2	3	0	0	0	0	0	1	-999	0	-999	-999	2	0	0	0	0	0
fadb90c1	A9f5af639	1	53	4.21	84.3	51.5	141	-999	7	2	2	0	0	0	0	0	1	-999	0	-999	-999	2	0	0	0	0	0
de83c8c1	A7f051822	1	83	1.26	-999	61	103.1	-999	10	1	3	0	0	0	-999	0	1	-999	0	-999	-999	2	0	0	0	0	0
a2730bca	a1fb09e4	1	46	7.99	68.4	70	63	0.75	6	1	3	0	0	0	0	0	1	0	0	-999	-999	2	0	0	0	0	0
b7d7b92a	A538615c9	1	26	6.32	61.8	89	61	2.11	4	1	3	0	0	0	0	0	1	0	0	-999	-999	2	0	0	0	0	0
A9b6dc423	A02d51b78	1	34	14.2	62	57	80	-999	5	2	3	0	0	0	0	0	1	-999	0	-999	-999	2	0	0	0	0	0
be5220c4	A3673b82b	1	41	19.2	125.4	61	93	-999	6	2	2	0	0	0	0	0	1	-999	0	-999	-999	2	0	0	0	0	0
A28de56db	A7fcb91c9	1	22	9.2	101.8	57	76	1.1	4	1	2	0	0	0	0	0	1	0	0	-999	-999	2	0	0	0	0	0
A7ac35f30	A337aed67	1	29	2.53	83	64	115	-999	4	1	2	0	0	0	0	0	1	-999	0	-999	-999	2	0	0	0	0	0
A28789a01	A9e11b9d4	1	37	2.72	132.2	74	149	-999	5	1	2	0	0	0	1	0	1	-999	0	-999	-999	2	0	0	0	0	0
A3c741496	b5c32bfe	1	19	21.6	108.6	49	77	-999	3	1	2	0	0	0	0	0	1	-999	0	-999	-999	2	0	0	0	0	0
b914d613	A81c68e73	1	25	25.3	113.8	78	61	-999	4	1	2	0	0	0	0	0	1	-999	0	-999	-999	2	0	0	0	0	0
A89c1baf8	cd21f15a	1	67	11.7	72.8	79	116	-999	8	1	3	0	0	0	0	0	1	-999	0	-999	-999	2	0	0	0	0	0
A6a0a323d	ac31a618	1	57	2.53	189.2	76	114	0.32	7	1	2	0	0	0	1	0	1	0	0	-999	-999	2	0	0	0	0	0
d81c1550	A1b82bf9f	1	13	27.8	91.2	48.4	57	6	3	1	3	0	0	0	0	0	1	0	0	-999	-999	2	0	0	0	0	0
A19051062	e31ea9e1	1	47	11.79	73	100.8	61	3.5	6	1	2	0	0	0	0	0	1	0	0	-999	-999	2	0	0	0	0	0
a24cc8ec	A7b1a35b2	1	17	7.38	-999	45	42.2	0.4	3	1	2	0	0	0	-999	0	1	0	0	-999	-999	2	0	0	0	0	0
A36a02b15	c0a0c3d7	725	36	2.81	86.2	61.4	47	-999	5	1	2	0	0	0	0	0	1	-999	0	0	3	2	0	0	0	0	0
A931d2d38	d88194c2	1	65	18.28	-999	74.3	93	1.4	8	1	3	0	0	0	-999	0	1	0	0	-999	-999	2	0	0	0	0	0
A7f424708	cbed1125	1	48	6.45	-999	67	77.4	22.2	6	1	2	0	0	0	-999	0	1	1	0	-999	-999	2	0	0	0	0	0
ea4284b8	c08bd533	1	50	12.85	-999	56	105.9	-999	6	2	2	0	0	0	-999	0	1	-999	0	-999	-999	2	0	0	0	0	0
f0e6a61a	A1214c3b7	1	22	4.39	45.2	48	99	-999	4	1	2	0	0	0	0	0	1	-999	0	-999	-999	2	0	0	0	0	0
A32e0398a	A92d38baa	1	47	5.48	100.66	61	46.7	0.4	6	1	2	0	0	0	0	0	1	0	0	-999	-999	2	0	0	0	0	0
A3bc098c1	A41e2e3dc	1	76	10.9	88.2	62	144	1.56	9	1	3	0	0	0	0	0	1	0	0	-999	-999	2	0	0	0	0	0
bfe9c3c5	A70f95dbc	939	44	29.5	100.2	85	59	-999	6	1	2	0	0	0	0	0	1	-999	0	0	0	2	0	0	0	0	0
A8b0f0385	A6816efb2	1	37	12.9	98.4	50	98	18.35	5	1	3	0	0	0	0	0	1	1	0	-999	-999	2	0	0	0	0	0
df3c5a3e	ea5ba40f	1	32	27.9	110.4	66	93	-999	5	1	3	0	0	0	0	0	1	-999	0	-999	-999	2	0	0	0	0	0
d6f9272a	A01a01238	1	21	7.7	94.2	45	64	-999	4	1	2	0	0	0	0	0	1	-999	0	-999	-999	2	0	0	0	0	0
cea1f4fe	A0428f961	1	48	26.23	-999	67	91.4	0.7	6	1	2	0	0	0	-999	0	1	0	0	-999	-999	2	0	0	0	0	0
A7ddb4447	A03104cae	1	40	17.14	-999	52	89.6	-999	5	2	2	0	0	0	-999	0	1	-999	0	-999	-999	2	0	0	0	0	0
A173deaaf	A8e1340a3	1	46	19	133.8	49	131	-999	6	1	3	0	0	0	1	0	1	-999	0	-999	-999	2	0	0	0	0	0
f99b90e1	a2878993	1	31	15.7	102.4	40	88	-999	5	1	2	0	0	0	0	0	1	-999	0	-999	-999	2	0	0	0	0	0
A864e30ed	daef64bf	1	39	6	119.6	68	57	-999	5	1	2	0	0	0	0	0	1	-999	0	-999	-999	2	0	0	0	0	0
A0252656a	A83bc2f7d	1	52	16.8	-999	69.1	76	11.3	7	1	4	0	0	0	-999	0	1	1	0	-999	-999	2	0	0	0	0	1
b45048bf	aef9cbb6	1	67	12.1	127.2	55	134	-999	8	1	2	0	0	0	0	0	1	-999	0	-999	-999	2	0	0	0	0	0
a778f7d3	c42b889c	1	43	16.2	123.6	61	122	4.56	6	1	4	0	0	0	0	0	1	0	0	-999	-999	2	0	0	0	0	1
A87899391	A101ede89	1	35	3.91	69.8	79	41	-999	5	1	2	0	0	0	0	0	1	-999	0	-999	-999	2	0	0	0	0	0
dc727ebc	A70459be9	1	34	6.71	122.4	64	128	-999	5	2	2	0	0	0	0	0	1	-999	0	-999	-999	2	0	0	0	0	0
ee7f28fe	f3987f4a	1	58	27	93.6	48	82	2.65	7	1	3	0	0	0	0	0	1	0	0	-999	-999	2	0	0	0	0	0
bcdc35b0	f5ebcf7a	1	43	2.53	178.8	44	116	-999	6	1	3	0	0	0	1	0	1	-999	0	-999	-999	2	0	0	0	0	0
A8ca3a07a	d6c4048d	1	57	25.8	-999	77.1	62.4	-999	7	1	3	0	0	0	-999	0	1	-999	0	-999	-999	2	0	0	0	0	0
f66939ae	A989ccca6	1	52	8.31	-999	56.4	144	11.7	7	1	2	0	0	0	-999	0	1	1	0	-999	-999	2	0	0	0	0	0
A02858890	A3ea1d8b2	121	82	7.53	-999	49	102.6	-999	10	1	4	0	0	0	-999	0	1	-999	0	0	1	2	0	0	0	0	1
eb1633fa	A7d772c5b	1	67	22.55	90.66	51	121.7	0.8	8	1	3	0	0	0	0	0	1	0	0	-999	-999	2	0	0	0	0	0
A0d4a81d2	b7768fbb	1	47	2.8	-999	50	45.3	1.1	6	1	2	0	0	0	-999	0	1	0	0	-999	-999	2	0	0	0	0	0
A803919e9	A6ce05587	1	81	23.81	78.3	59.1	104.6	-999	10	1	3	0	0	0	0	0	1	-999	0	-999	-999	2	0	0	0	0	0
b8a137cb	cc3931ca	1	23	15.04	-999	68	62.1	-999	4	1	2	0	0	0	-999	0	1	-999	0	-999	-999	2	0	0	0	0	0
A49a57aab	A8442f7bc	1	33	9.06	79.6	50	47	-999	5	1	2	0	0	0	0	0	1	-999	0	-999	-999	2	0	0	0	0	0
b711ed9b	d9f5a3b3	1	52	6.2	117	61	52	-999	7	1	2	0	0	0	0	0	1	-999	0	-999	-999	2	0	0	0	0	0
A2f4d7072	f31d08e6	1	48	13.7	114	61	60	3.78	6	1	2	0	0	0	0	0	1	0	0	-999	-999	2	0	0	0	0	0
cfef26c8	A88f2d02f	1	40	4.25	92.6	64	62	-999	5	1	3	0	0	0	0	0	1	-999	0	-999	-999	2	0	0	0	0	0
A34847964	A95ba4215	1	32	2.38	-999	51	58.6	-999	5	2	2	0	0	0	-999	0	1	-999	0	-999	-999	2	0	0	0	0	0
cd2ed2d0	bccb4362	1	44	6.87	74.8	48	81	-999	6	1	2	0	0	0	0	0	1	-999	0	-999	-999	2	0	0	0	0	0
A24f692ed	dc437595	1	21	6.83	77	65	45	-999	4	1	2	0	0	0	0	0	1	-999	0	-999	-999	2	0	0	0	0	0
A51295f0b	A1062188c	1	32	10.5	72.2	84	49	1.52	5	1	2	0	0	0	0	0	1	0	0	-999	-999	2	0	0	0	0	0
A6de23857	da85db0a	1	85	2.53	107.6	64	92	-999	10	1	2	0	0	0	0	0	1	-999	0	-999	-999	2	0	0	0	0	0
d03e5974	A47ace4bb	1	35	4.3	107.6	69	32	-999	5	1	2	0	0	0	0	0	1	-999	0	-999	-999	2	0	0	0	0	0
A3320051c	A4161ed82	1	46	19	98.4	54	148	9.33	6	1	3	0	0	0	0	0	1	0	0	-999	-999	2	0	0	0	0	0
afc29d7e	A1e92f660	1	38	2.53	77.8	60	86	-999	5	1	2	0	0	0	0	0	1	-999	0	-999	-999	2	0	0	0	0	0
d191038e	A5f1e8828	1	38	0.74	-999	62.8	88	-999	5	1	3	0	0	0	-999	0	1	-999	0	-999	-999	2	0	0	0	0	0
A31205596	A6eafc633	642	68	1.81	88.9	71.5	103	0.7	8	2	3	0	0	0	0	0	1	0	0	0	4	2	0	0	0	0	0
A3e0cbdb5	afbcb11e	1	41	12	90.6	72	32	-999	6	1	2	0	0	0	0	0	1	-999	0	-999	-999	2	0	0	0	0	0
A8107b392	A2f810601	1	28	4.4	74.6	50	92	1.73	4	2	3	0	0	0	0	0	1	0	0	-999	-999	2	0	0	0	0	0
faa3719c	b3573e4b	1	47	17.28	-999	72.5	95	-999	6	1	2	0	0	0	-999	0	1	-999	0	-999	-999	2	0	0	0	0	0
e9d171c3	db7115a3	1	42	2.05	83.48	61	67.6	1.3	6	1	3	0	0	0	0	0	1	0	0	-999	-999	2	0	0	0	0	0
A43c33bc8	c8f5a2e0	1	53	2.47	79.76	79.8	41	-999	7	1	3	0	0	0	0	0	1	-999	0	-999	-999	2	0	0	0	0	0
A5c4b6df5	e8784e8a	1	32	12.18	108.36	85	98.2	-999	5	1	2	0	0	0	0	0	1	-999	0	-999	-999	2	0	0	0	0	0
c09a11d9	A08afc768	1	18	2.53	37.4	54	53	2.82	3	1	2	0	0	0	0	0	1	0	0	-999	-999	2	0	0	0	0	0
f9ca4044	f5d83c3c	1	52	25.3	137	40	125	0.82	7	1	2	0	0	0	1	0	1	0	0	-999	-999	2	0	0	0	0	0
A9d9b481a	A105d31c9	1	37	15.2	132	46	110	-999	5	1	3	0	0	0	1	0	1	-999	0	-999	-999	2	0	0	0	0	0
eeb86ba3	a6a3dbb3	1	31	24.1	94.8	87	86	-999	5	1	2	0	0	0	0	0	1	-999	0	-999	-999	2	0	0	0	0	0
a89bd32e	A196cf29f	1	30	13.1	94	50	90	-999	4	1	2	0	0	0	0	0	1	-999	0	-999	-999	2	0	0	0	0	0
A50496d0b	A95713bd1	1	35	2.53	77.6	51	92	-999	5	2	2	0	0	0	0	0	1	-999	0	-999	-999	2	0	0	0	0	0
caaafd2b	A30aa266b	1	49	4.04	104.6	80	47	-999	6	1	2	0	0	0	0	0	1	-999	0	-999	-999	2	0	0	0	0	0
A93617fe8	A490e321c	1	32	2.53	84.6	65	32	1.12	5	1	2	0	0	0	0	0	1	0	0	-999	-999	2	0	0	0	0	0
c3c41d75	dcdfacaf	1	45	2.53	102.4	71	138	-999	6	1	3	0	0	0	0	0	1	-999	0	-999	-999	2	0	0	0	0	0
d83e303f	A75d4a278	1	31	12.3	95.8	57	101	-999	5	1	3	0	0	0	0	0	1	-999	0	-999	-999	2	0	0	0	0	0
A65ec2f55	A305ab2c5	1	50	2.53	133.2	86	39	2.72	6	1	3	0	0	0	1	0	1	0	0	-999	-999	2	0	0	0	0	0
A6f3934ee	a47636ea	1	64	27.5	124	84	110	4.08	8	1	4	0	0	0	0	0	1	0	0	-999	-999	2	0	0	0	0	1
A7dfbf4d2	A15cfbe90	1	34	8.62	105.2	64	104	2.29	5	1	3	0	0	0	0	0	1	0	0	-999	-999	2	0	0	0	0	0
A2545a02d	a9b59047	1	42	2.53	124.4	53	53	-999	6	2	3	0	0	0	0	0	1	-999	0	-999	-999	2	0	0	0	0	0
A936d1daf	A20cff755	1	49	27.2	98	55	65	0.55	6	2	3	0	0	0	0	0	1	0	0	-999	-999	2	0	0	0	0	0
A4c7f5870	A2fbaf708	495	31	4.79	141.4	40	138	-999	5	1	3	0	0	0	1	0	1	-999	0	0	1	2	0	0	0	0	0
c9f5d111	A33d27802	1	27	8.05	108.6	62	77	-999	4	1	2	0	0	0	0	0	1	-999	0	-999	-999	2	0	0	0	0	0
A07df47f4	e0786231	1	47	10.9	134.8	40	91	-999	6	1	3	0	0	0	1	0	1	-999	0	-999	-999	2	0	0	0	0	0
d73398ce	da0a556c	1	44	2.53	81.4	73	58	-999	6	2	3	0	0	0	0	0	1	-999	0	-999	-999	2	0	0	0	0	0
f2c8a205	ced84aa4	1	33	8.86	92.2	60	129	2.78	5	1	2	0	0	0	0	0	1	0	0	-999	-999	2	0	0	0	0	0
A622c88be	fb3bd08e	1	41	18.5	110.4	53	83	-999	6	2	2	0	0	0	0	0	1	-999	0	-999	-999	2	0	0	0	0	0
A479904cc	A2843f066	1	53	8.51	119.6	86.6	69	2	7	1	2	0	0	0	0	0	1	0	0	-999	-999	2	0	0	0	0	0
A4dca6e90	A35c71bd7	1	50	2.79	56.2	69	69	-999	6	1	3	0	0	0	0	0	1	-999	0	-999	-999	2	0	0	0	0	0
A1fc2789c	A2c048594	1	42	19.8	68.2	82	69	-999	6	1	2	0	0	0	0	0	1	-999	0	-999	-999	2	0	0	0	0	0
A594333a3	A4836f65d	1	88	16.1	96.8	76	71	-999	10	2	3	0	0	0	0	0	1	-999	0	-999	-999	2	0	0	0	0	0
dcda1128	e74a7c39	1	19	22.6	64	81	55	0.6	3	1	2	0	0	0	0	0	1	0	0	-999	-999	2	0	0	0	0	0
dc99de47	A27836c24	1	55	6.03	105.4	51	98	4.03	7	1	3	0	0	0	0	0	1	0	0	-999	-999	2	0	0	0	0	0
a6d7a047	A4076a786	1	44	2.95	80	47	140	2.21	6	1	4	0	0	0	0	0	1	0	0	-999	-999	2	0	0	0	0	1
fca13bfe	A8e789b4b	1	33	2.53	86.2	77	94	-999	5	1	2	0	0	0	0	0	1	-999	0	-999	-999	2	0	0	0	0	0
e49e7209	e9cb1202	1	26	9.41	48.4	43	93	-999	4	1	3	0	0	0	0	0	1	-999	0	-999	-999	2	0	0	0	0	0
fee7e104	A96a65763	1	60	11.5	118.2	67	144	-999	7	1	3	0	0	0	0	0	1	-999	0	-999	-999	2	0	0	0	0	0
bb76b704	d19828eb	1	33	2.8	-999	82	138.1	-999	5	1	3	0	0	0	-999	0	1	-999	0	-999	-999	2	0	0	0	0	0
c4ee3e56	A7fbb8fca	1	58	6.92	108.2	46	129	0.32	7	1	3	0	0	0	0	0	1	0	0	-999	-999	2	0	0	0	0	0
a5c71888	a4d26c3f	1	80	6.59	88.6	71	87	-999	9	1	3	0	0	0	0	0	1	-999	0	-999	-999	2	0	0	0	0	0
A88131980	e1a2fcf4	1	32	5.14	93	71	50	0.18	5	1	2	0	0	0	0	0	1	0	0	-999	-999	2	0	0	0	0	0
A4fef4355	A92830841	1	41	7.23	121.2	68	64	-999	6	1	2	0	0	0	0	0	1	-999	0	-999	-999	2	0	0	0	0	0
dec1ab2f	d4ea8a5a	1	87	13.3	107.8	46	101	0.72	10	1	4	0	0	0	0	0	1	0	0	-999	-999	2	0	0	0	0	1
A70a66b33	d895a3ce	1	29	8.53	86.6	59	97	-999	4	1	2	0	0	0	0	0	1	-999	0	-999	-999	2	0	0	0	0	0
b3733b63	A2869b873	1	51	15	125	53	75	1.17	7	1	3	0	0	0	0	0	1	0	0	-999	-999	2	0	0	0	0	0
A5bebfc2b	e1ed17c3	1	49	24.4	132.8	63	126	-999	6	2	2	0	0	0	1	0	1	-999	0	-999	-999	2	0	0	0	0	0
dc99a69a	c7ee573c	1	52	2.56	124	73	120	-999	7	1	2	0	0	0	0	0	1	-999	0	-999	-999	2	0	0	0	0	0
A71cadd0c	c056d8f6	954	43	28.68	-999	63	69.3	-999	6	1	2	0	0	0	-999	0	1	-999	0	0	1	2	0	0	0	0	0
aa8e22a0	b2834785	1	40	19.2	58.4	86	73	-999	5	1	2	0	0	0	0	0	1	-999	0	-999	-999	2	0	0	0	0	0
A2794fbee	A8b818792	1	66	27.5	95	55	90	-999	8	1	3	0	0	0	0	0	1	-999	0	-999	-999	2	0	0	0	0	0
A6da3125e	a9d7acce	1	39	3.54	57	54	105	0	5	1	3	0	0	0	0	0	1	0	0	-999	-999	2	0	0	0	0	0
A72699573	A7a803cbe	1	52	16.67	-999	78	53.9	-999	7	2	2	0	0	0	-999	0	1	-999	0	-999	-999	2	0	0	0	0	0
A8feaa233	ee77834b	1	65	8.08	-999	63	137.9	-999	8	1	3	0	0	0	-999	0	1	-999	0	-999	-999	2	0	0	0	0	0
A44489ca1	ab07caf6	1	47	17.4	203.2	60	124	-999	6	2	3	0	0	0	1	0	1	-999	0	-999	-999	2	0	0	0	0	0
A149546d7	A64012f56	1	53	2.53	125	65	110	-999	7	1	3	0	0	0	0	0	1	-999	0	-999	-999	2	0	0	0	0	0
a9a286a7	A821fd526	1	45	3.89	110.4	44	108	-999	6	1	3	0	0	0	0	0	1	-999	0	-999	-999	2	0	0	0	0	0
A1f9a1de3	A278243e9	1	40	4.24	142.8	59	96	0.36	5	1	3	0	0	0	1	0	1	0	0	-999	-999	2	0	0	0	0	0
A4c971498	f547ff04	1	33	23.5	115.2	52	54	0.09	5	2	3	0	0	0	0	0	1	0	0	-999	-999	2	0	0	0	0	0
c746ee2e	A376a45a4	1	61	5.25	125.2	46	139	0.23	8	1	3	0	0	0	0	0	1	0	0	-999	-999	2	0	0	0	0	0
A4817ddb5	A4f4d11c7	412	34	2.53	90.4	63	53	1.34	5	1	2	0	0	0	0	0	1	0	0	0	1	2	0	0	0	0	0
A7fe7914a	ed1bfe70	1	74	29.64	104.7	67	66.5	-999	9	2	3	0	0	0	0	0	1	-999	0	-999	-999	2	0	0	0	0	0
A647d52aa	A5e91065e	1	24	4.51	90.6	58	37	-999	4	2	2	0	0	0	0	0	1	-999	0	-999	-999	2	0	0	0	0	0
A136040f6	A2e797533	1	63	14.2	125.76	101.7	67.7	1.9	8	1	2	0	0	0	0	0	1	0	0	-999	-999	2	0	0	0	0	0
A5f5e771d	db450e0d	1	79	5.96	-999	61	86.2	-999	9	2	3	0	0	0	-999	0	1	-999	0	-999	-999	2	0	0	0	0	0
f36e412a	A4a4d5a81	1	46	6.24	-999	69.3	73	-999	6	1	3	0	0	0	-999	0	1	-999	0	-999	-999	2	0	0	0	0	0
A9e2f46c9	A270fe884	1	54	10.78	102.1	55.1	69	0.7	7	1	3	0	0	0	0	0	1	0	0	-999	-999	2	0	0	0	0	0
aa6db222	A37e46e78	1	66	6.15	133.6	76	77	2.44	8	1	3	0	0	0	1	0	1	0	0	-999	-999	2	0	0	0	0	0
A4aff907e	A4fbe80a6	1	64	4.97	48.6	59	77	-999	8	2	3	0	0	0	0	0	1	-999	0	-999	-999	2	0	0	0	0	0
A05b9c3cb	df8541c1	1	37	6.45	139.8	70	126	-999	5	2	3	0	0	0	1	0	1	-999	0	-999	-999	2	0	0	0	0	0
A1edbf99c	A51a3fa9a	1	32	17.5	115.2	66	149	-999	5	1	3	0	0	0	0	0	1	-999	0	-999	-999	2	0	0	0	0	0
A822a965f	A517877e9	1	48	4.47	141.1	70.1	134	-999	6	2	2	0	0	0	1	0	1	-999	0	-999	-999	2	0	0	0	0	0
A888686c5	A656da152	1	34	7.06	109.6	73	82	2.32	5	1	3	0	0	0	0	0	1	0	0	-999	-999	2	0	0	0	0	0
dcdc295a	cf12c267	1	41	20.1	91.4	63	73	-999	6	1	3	0	0	0	0	0	1	-999	0	-999	-999	2	0	0	0	0	0
a9946965	b78cca97	1	34	26.3	114.6	61	77	0	5	1	3	0	0	0	0	0	1	0	0	-999	-999	2	0	0	0	0	0
A3c54e95a	b57fdd81	1	35	1.81	-999	57.3	53.4	-999	5	1	2	0	0	0	-999	0	1	-999	0	-999	-999	2	0	0	0	0	0
c2c49e73	A1e6c2395	1	54	6.33	103.32	46.3	86	2.8	7	1	3	0	0	0	0	0	1	0	0	-999	-999	2	0	0	0	0	0
c196451d	A6d79a588	1	92	5.27	-999	79	72.7	-999	11	1	3	0	0	0	-999	0	1	-999	0	-999	-999	2	0	0	0	0	0
A3da8c7b2	A889f33be	1	56	0.83	110.64	89	66.8	1.9	7	1	3	0	0	0	0	0	1	0	0	-999	-999	2	0	0	0	0	0
c59ba222	A50f739f3	1	55	6.98	133.4	48	108	0.8	7	1	4	0	0	0	1	0	1	0	0	-999	-999	2	0	0	0	0	1
A52a55057	A2cceafe1	1	54	7.3	177.6	53	97	0.6	7	2	2	0	0	0	1	0	1	0	0	-999	-999	2	0	0	0	0	0
A43bcfd67	A3dd891f9	1	43	17.5	116	67	86	1.45	6	1	2	0	0	0	0	0	1	0	0	-999	-999	2	0	0	0	0	0
A5524fe00	A7dea4523	1	36	8.18	126.8	55	101	1	5	1	2	0	0	0	0	0	1	0	0	-999	-999	2	0	0	0	0	0
A0969af62	c2f9a9a4	1	37	5.51	84.8	48	126	-999	5	1	2	0	0	0	0	0	1	-999	0	-999	-999	2	0	0	0	0	0
db2e7f1b	fd47c98b	1	33	2.53	74.6	61	112	-999	5	2	3	0	0	0	0	0	1	-999	0	-999	-999	2	0	0	0	0	0
A7d91b762	A99ebaae5	1	37	13.7	100.4	47	53	-999	5	1	2	0	0	0	0	0	1	-999	0	-999	-999	2	0	0	0	0	0
A59f70998	A5feb7e81	1	34	2.53	89	101	60	6.37	5	1	2	0	0	0	0	0	1	0	0	-999	-999	2	0	0	0	0	0
A440f780c	A7326ce54	1	23	9.37	93.6	66	47	0.88	4	1	2	0	0	0	0	0	1	0	0	-999	-999	2	0	0	0	0	0
fecf38f7	d4d37d59	1	41	28.6	147.6	48	127	-999	6	1	2	0	0	0	1	0	1	-999	0	-999	-999	2	0	0	0	0	0
A72dfbd81	A8891a2a5	1	42	13.35	-999	40	119.5	-999	6	1	2	0	0	0	-999	0	1	-999	0	-999	-999	2	0	0	0	0	0
a2242bed	afa20c96	1	42	5.69	75.8	50	136	-999	6	1	3	0	0	0	0	0	1	-999	0	-999	-999	2	0	0	0	0	0
eabee6aa	d0ec6239	1	32	18.9	83	75	65	-999	5	1	2	0	0	0	0	0	1	-999	0	-999	-999	2	0	0	0	0	0
A2bde19bf	f58b02bd	1	38	5.15	144.8	54	76	-999	5	2	2	0	0	0	1	0	1	-999	0	-999	-999	2	0	0	0	0	0
A28319e60	e8de152b	1	53	15.3	-999	50	92.5	-999	7	1	3	0	0	0	-999	0	1	-999	0	-999	-999	2	0	0	0	0	0
A5779cc39	aa2c1a40	1	52	11	-999	72	89.8	1.3	7	1	3	0	0	0	-999	0	1	0	0	-999	-999	2	0	0	0	0	0
A1c0a4163	A1c657c62	1	64	3.87	53.3	60.7	65	-999	8	1	4	0	0	0	0	0	1	-999	0	-999	-999	2	0	0	0	0	1
f18c99b3	f9ae117f	1	57	4.01	76.1	42.9	120	1	7	1	2	0	0	0	0	0	1	0	0	-999	-999	2	0	0	0	0	0
A3761d931	A6eb24e3e	1	33	14.6	-999	58.9	117	-999	5	2	2	0	0	0	-999	0	1	-999	0	-999	-999	2	0	0	0	0	0
c115812b	A5f72eff7	1	31	20.1	137.2	72	94	0.02	5	2	2	0	0	0	1	0	1	0	0	-999	-999	2	0	0	0	0	0
A94962c41	A723ad00a	1	24	2.53	118.4	47	43	-999	4	1	2	0	0	0	0	0	1	-999	0	-999	-999	2	0	0	0	0	0
d79d5ca8	b1085a68	1	36	16.4	87.2	53	69	-999	5	2	3	0	0	0	0	0	1	-999	0	-999	-999	2	0	0	0	0	0
cf2e8ef5	A117a8a7b	1	44	24.3	89.8	66	56	-999	6	1	3	0	0	0	0	0	1	-999	0	-999	-999	2	0	0	0	0	0
A515bb44a	A16013cbe	1	21	10.8	135.8	63	86	-999	4	1	2	0	0	0	1	0	1	-999	0	-999	-999	2	0	0	0	0	0
b4ff2b19	A6341aa8a	1	29	16.4	149.4	56	53	-999	4	2	2	0	0	0	1	0	1	-999	0	-999	-999	2	0	0	0	0	0
d1ff46f6	A94c4004e	1	49	6.38	103	57	65	-999	6	1	2	0	0	0	0	0	1	-999	0	-999	-999	2	0	0	0	0	0
A48bf30cf	A2af3b055	1	74	15	99	52	128	0.25	9	1	2	0	0	0	0	0	1	0	0	-999	-999	2	0	0	0	0	0
A4ebbca3c	A2789c0a6	1	39	3.25	93.2	57	84	0.08	5	1	2	0	0	0	0	0	1	0	0	-999	-999	2	0	0	0	0	0
d7ccad3f	cd857842	1	24	10.7	128.2	70	149	-999	4	1	2	0	0	0	0	0	1	-999	0	-999	-999	2	0	0	0	0	0
A12269c79	A88b31c65	1	28	2.53	66	52	95	-999	4	1	2	0	0	0	0	0	1	-999	0	-999	-999	2	0	0	0	0	0
b567edd3	baa6a54d	1	95	17.5	73.8	61	111	-999	11	1	3	0	0	0	0	0	1	-999	0	-999	-999	2	0	0	0	0	0
c50281c3	A59ec5693	1	54	8.94	153.8	59	126	5.18	7	1	3	0	0	0	1	0	1	0	0	-999	-999	2	0	0	0	0	0
A5dfe43a3	fa3caf96	1	74	9.1	146	59	125	-999	9	2	3	0	0	0	1	0	1	-999	0	-999	-999	2	0	0	0	0	0
e25a5ef7	A0af2ca76	1	40	2.53	74.6	75	67	0.72	5	1	2	0	0	0	0	0	1	0	0	-999	-999	2	0	0	0	0	0
A46c25396	A81493187	1	42	0.64	-999	61.4	49.1	0.5	6	2	2	0	0	0	-999	0	1	0	0	-999	-999	2	0	0	0	0	0
A15e455dd	A1b0c00bf	1	58	10.7	89.4	77	93	-999	7	1	2	0	0	0	0	0	1	-999	0	-999	-999	2	0	0	0	0	0
A9f2b6929	ee9767b7	1	30	7.81	-999	58.3	71.1	0.8	4	2	2	0	0	0	-999	0	1	0	0	-999	-999	2	0	0	0	0	0
A209b2564	dd9a4ba9	1	18	0.93	48.26	76	53.7	0.7	3	1	2	0	0	0	0	0	1	0	0	-999	-999	2	0	0	0	0	0
A731c883e	c9e5d50e	1	73	24	152.4	55	98	-999	9	1	3	0	0	0	1	0	1	-999	0	-999	-999	2	0	0	0	0	0
A28aba813	A63662a16	1	50	18.1	125.6	60	102	1.68	6	1	3	0	0	0	0	0	1	0	0	-999	-999	2	0	0	0	0	0
a32a2b5b	A9a7c702e	1	34	2.53	68.2	57	69	-999	5	1	3	0	0	0	0	0	1	-999	0	-999	-999	2	0	0	0	0	0
ac1bd950	A8ea3cf37	1	42	4.72	107.8	52	41	-999	6	1	2	0	0	0	0	0	1	-999	0	-999	-999	2	0	0	0	0	0
A8cdf4bda	A2396b399	1	62	5.16	52	54	65	-999	8	1	3	0	0	0	0	0	1	-999	0	-999	-999	2	0	0	0	0	0
d845f041	A4ca3d61c	1	52	11.6	67.8	57	71	-999	7	1	2	0	0	0	0	0	1	-999	0	-999	-999	2	0	0	0	0	0
A8b2e9339	A02fce743	1	29	22.64	-999	44.6	106.1	-999	4	1	3	0	0	0	-999	0	1	-999	0	-999	-999	2	0	0	0	0	0
A061b4fe8	A9198c3e3	1	56	2.53	92.6	64	122	-999	7	1	3	0	0	0	0	0	1	-999	0	-999	-999	2	0	0	0	0	0
c3938f1b	A0b99f30f	1	42	10.1	134.6	58	67	-999	6	1	3	0	0	0	1	0	1	-999	0	-999	-999	2	0	0	0	0	0
A56771e02	d0e29ca3	1	31	2.53	87.4	75	73	-999	5	1	2	0	0	0	0	0	1	-999	0	-999	-999	2	0	0	0	0	0
A9f1d68d3	A4785c576	1	50	4.52	131.8	82	106	-999	6	1	3	0	0	0	1	0	1	-999	0	-999	-999	2	0	0	0	0	0
A7a09da8e	A3feded79	1	24	11	63.6	42	72	-999	4	1	2	0	0	0	0	0	1	-999	0	-999	-999	2	0	0	0	0	0
a883209b	A8ab61f85	1	67	18.98	-999	60.6	108	-999	8	1	4	0	0	0	-999	0	1	-999	0	-999	-999	2	0	0	0	0	1
A6900c3cc	A74bfa4c1	1	41	10.14	117.56	67.4	116.4	5.1	6	1	3	0	0	0	0	0	1	0	0	-999	-999	2	0	0	0	0	0
A6230c4cf	fdabae2d	1	64	6.19	-999	56.6	75	8	8	1	2	0	0	0	-999	0	1	0	0	-999	-999	2	0	0	0	0	0
A75ca4e69	d6098fa6	1	43	7.92	144.6	58	127	-999	6	1	3	0	0	0	1	0	1	-999	0	-999	-999	2	0	0	0	0	0
d95c59c8	ff9f246a	1	30	5.86	121	59	90	-999	4	1	2	0	0	0	0	0	1	-999	0	-999	-999	2	0	0	0	0	0
A68f2e330	f3bb3fdf	1	45	5.57	43.6	68	52	-999	6	1	2	0	0	0	0	0	1	-999	0	-999	-999	2	0	0	0	0	0
A5d4f6ee8	af9e02a6	1	20	25.5	110.6	57	82	-999	3	1	2	0	0	0	0	0	1	-999	0	-999	-999	2	0	0	0	0	0
A6aa7d46a	e505cd5c	1	38	2.53	127.6	57	77	-999	5	2	3	0	0	0	0	0	1	-999	0	-999	-999	2	0	0	0	0	0
de650d61	A75b04cbf	1	46	17.5	156.8	46	111	-999	6	1	2	0	0	0	1	0	1	-999	0	-999	-999	2	0	0	0	0	0
b4bc4cd3	A2ef9b960	1	52	2.53	122.4	52	98	0.27	7	2	3	0	0	0	0	0	1	0	0	-999	-999	2	0	0	0	0	0
A8c76e647	b9743a4a	1	28	23.4	119	52	60	-999	4	1	3	0	0	0	0	0	1	-999	0	-999	-999	2	0	0	0	0	0
A5c9c1240	A7b94f71e	1	61	6.35	102	54	150	-999	8	1	1	0	0	0	0	0	1	-999	0	-999	-999	2	0	0	0	0	-999
A29d504c9	A9de1ed2d	1	20	7.86	119.2	69	59	-999	3	1	2	0	0	0	0	0	1	-999	0	-999	-999	2	0	0	0	0	0
c51f4d33	A265d04d2	1	28	7.55	169.8	68	81	-999	4	2	2	0	0	0	1	0	1	-999	0	-999	-999	2	0	0	0	0	0
e807be55	A92b2d15e	1	59	10.2	85.2	66	69	1.32	7	1	4	0	0	0	0	0	1	0	0	-999	-999	2	0	0	0	0	1
A5ec68887	dc6c18e1	1	39	2.53	76.2	92	110	5.88	5	1	2	0	0	0	0	0	1	0	0	-999	-999	2	0	0	0	0	0
A17cbdff9	A60f5ed6b	1	22	14.1	104.2	40	59	-999	4	1	3	0	0	0	0	0	1	-999	0	-999	-999	2	0	0	0	0	0
ec297c73	A29d30c86	1	28	21.9	177.4	87	63	-999	4	1	3	0	0	0	1	0	1	-999	0	-999	-999	2	0	0	0	0	0
e593b323	A211dcde9	1	56	8.95	68.26	51	113.7	-999	7	1	3	0	0	0	0	0	1	-999	0	-999	-999	2	0	0	0	0	0
ecf9f7d6	A4c5d2415	1	66	29.9	112.6	57	117	-999	8	1	3	0	0	0	0	0	1	-999	0	-999	-999	2	0	0	0	0	0
d2c5ea6c	A6a0fd04b	1	63	14.7	89.2	63	89	-999	8	1	2	0	0	0	0	0	1	-999	0	-999	-999	2	0	0	0	0	0
A1e8be1a0	e87742fd	1	43	8.55	117	67	70	-999	6	1	3	0	0	0	0	0	1	-999	0	-999	-999	2	0	0	0	0	0
A46b7aa62	A18a7b1a2	1	74	3.08	-999	51	143.3	-999	9	1	3	0	0	0	-999	0	1	-999	0	-999	-999	2	0	0	0	0	0
A1a5b585a	A788dbfc0	1	87	26.04	88.8	61.4	103	1.4	10	2	3	0	0	0	0	0	1	0	0	-999	-999	2	0	0	0	0	0
A256a1f64	e0160b5f	1	30	2.53	83.8	54	91	-999	4	1	3	0	0	0	0	0	1	-999	0	-999	-999	2	0	0	0	0	0
A01cbde8c	A0a5c5a71	1	24	12.9	147.5	61.9	113	2.6	4	1	2	0	0	0	1	0	1	0	0	-999	-999	2	0	0	0	0	0
A3baf3ab2	ebafaa78	1	20	2.53	65.2	52	59	-999	3	1	3	0	0	0	0	0	1	-999	0	-999	-999	2	0	0	0	0	0
A822a8e0a	A6ef2478f	1	37	0.83	-999	71	61.1	2.1	5	1	2	0	0	0	-999	0	1	0	0	-999	-999	2	0	0	0	0	0
e1972d24	c436bdc3	1	29	5.41	76.4	53	48	-999	4	1	2	0	0	0	0	0	1	-999	0	-999	-999	2	0	0	0	0	0
A66dfd8bb	A2be3ab5d	1	50	22	120.8	64	101	0.42	6	2	3	0	0	0	0	0	1	0	0	-999	-999	2	0	0	0	0	0
a360748e	a3dfc0b4	1	44	28.6	99.8	67	111	-999	6	1	3	0	0	0	0	0	1	-999	0	-999	-999	2	0	0	0	0	0
bca06ec2	A0e56c73d	1	68	17.8	100.2	65	99	-999	8	2	3	0	0	0	0	0	1	-999	0	-999	-999	2	0	0	0	0	0
A8faa834d	A2d71287d	1	28	29.8	83.4	94	143	-999	4	1	2	0	0	0	0	0	1	-999	0	-999	-999	2	0	0	0	0	0
A62b1165a	A7905f41e	1	72	9.6	-999	55	82	-999	9	1	3	0	0	0	-999	0	1	-999	0	-999	-999	2	0	0	0	0	0
ea7fe8b7	A806ce28e	1	39	29.3	67.2	56	59	0.12	5	1	2	0	0	0	0	0	1	0	0	-999	-999	2	0	0	0	0	0
A13908fe4	bdd50a18	56	65	0.6	42.2	50.1	105.3	-999	8	2	4	0	0	0	0	0	1	-999	0	0	3	2	0	0	0	0	1
A3be13cd9	d512c37c	1	36	7.41	93	50	75	-999	5	2	3	0	0	0	0	0	1	-999	0	-999	-999	2	0	0	0	0	0
c33de0ad	A390f27d2	1	31	4.84	106.4	58	83	-999	5	1	2	0	0	0	0	0	1	-999	0	-999	-999	2	0	0	0	0	0
e5b82b15	A58a2e395	1	59	5.64	-999	50	87.7	-999	7	1	3	0	0	0	-999	0	1	-999	0	-999	-999	2	0	0	0	0	0
A449cac0b	f6ca70bd	1	57	17.3	119	59	60	-999	7	2	3	0	0	0	0	0	1	-999	0	-999	-999	2	0	0	0	0	0
d265908f	A93b205af	1	42	2.53	151.6	51	142	2.25	6	2	3	0	0	0	1	0	1	0	0	-999	-999	2	0	0	0	0	0
A67deb854	eb5b62f9	1	42	2.53	108	58	135	6.07	6	2	2	0	0	0	0	0	1	0	0	-999	-999	2	0	0	0	0	0
A2b79e83a	a869be29	1	24	2.53	104.2	63	94	-999	4	2	3	0	0	0	0	0	1	-999	0	-999	-999	2	0	0	0	0	0
f85dd1cb	A481c458f	1	34	2.94	73.4	45	48	-999	5	1	3	0	0	0	0	0	1	-999	0	-999	-999	2	0	0	0	0	0
A45797cfd	f473c236	1	39	5.85	75.2	63	109	-999	5	1	3	0	0	0	0	0	1	-999	0	-999	-999	2	0	0	0	0	0
A4db66d3d	A04b4e7a7	1	39	6.36	137.6	49	52	-999	5	1	2	0	0	0	1	0	1	-999	0	-999	-999	2	0	0	0	0	0
A4f41b6fd	a890f751	1	29	2.53	80.6	48	37	1.52	4	1	2	0	0	0	0	0	1	0	0	-999	-999	2	0	0	0	0	0
ae46bd6e	A38cfb3ff	1	27	7.4	114.2	56	69	11.5	4	1	3	0	0	0	0	0	1	1	0	-999	-999	2	0	0	0	0	0
bcaf29cf	A7c651a9e	1	40	2.53	128.2	54	104	-999	5	1	3	0	0	0	0	0	1	-999	0	-999	-999	2	0	0	0	0	0
c59a181e	fd2743c7	1	51	2.68	146.8	49	121	-999	7	1	2	0	0	0	1	0	1	-999	0	-999	-999	2	0	0	0	0	0
d19828eb	A78f3e85a	1	39	6.91	93.4	50	63	-999	5	2	2	0	0	0	0	0	1	-999	0	-999	-999	2	0	0	0	0	0
A79fdc2a9	A5287d94c	1	51	2.53	129.8	50	116	1.39	7	2	3	0	0	0	0	0	1	0	0	-999	-999	2	0	0	0	0	0
A1112c695	A202f9edd	1	35	2.53	64.6	51	82	-999	5	1	3	0	0	0	0	0	1	-999	0	-999	-999	2	0	0	0	0	0
A347213dd	A3593cd8d	1	48	2.53	69.2	78	99	0.3	6	1	3	0	0	0	0	0	1	0	0	-999	-999	2	0	0	0	0	0
A5a02ef00	A9bda80f8	1	47	9.38	101	59	80	-999	6	2	2	0	0	0	0	0	1	-999	0	-999	-999	2	0	0	0	0	0
A1ec08285	A760f9490	1	15	1.68	-999	65	66.9	-999	3	1	2	0	0	0	-999	0	1	-999	0	-999	-999	2	0	0	0	0	0
A8e75e642	a49a9682	1	41	6.93	-999	61.2	138.1	5.6	6	1	2	0	0	0	-999	0	1	0	0	-999	-999	2	0	0	0	0	0
c745b79a	c4b2398a	1	47	20.78	-999	68	83.4	-999	6	1	2	0	0	0	-999	0	1	-999	0	-999	-999	2	0	0	0	0	0
cc7d8d37	A72d1e4c9	1	63	2.53	40.4	53	83	-999	8	1	4	0	0	0	0	0	1	-999	0	-999	-999	2	0	0	0	0	1
A818a2913	aad2a3f3	1	41	2.53	99.6	47	62	-999	6	1	2	0	0	0	0	0	1	-999	0	-999	-999	2	0	0	0	0	0
A74f8d4b5	ae5369ff	1	37	20.7	73.4	71	43	2.45	5	1	2	0	0	0	0	0	1	0	0	-999	-999	2	0	0	0	0	0
e4819f21	A3526a218	1	51	2.53	119.6	48	102	5.56	7	1	2	0	0	0	0	0	1	0	0	-999	-999	2	0	0	0	0	0
A39d5ce62	f60bb815	1	29	19.5	78.6	56	72	-999	4	1	2	0	0	0	0	0	1	-999	0	-999	-999	2	0	0	0	0	0
A13d182f2	bd708d44	1	43	14.1	137.2	64	89	-999	6	2	2	0	0	0	1	0	1	-999	0	-999	-999	2	0	0	0	0	0
A04166968	fde56558	1	34	12.3	97.8	53	46	-999	5	2	3	0	0	0	0	0	1	-999	0	-999	-999	2	0	0	0	0	0
f0e867fb	f2c1b307	1	27	9.6	156.8	60	91	-999	4	1	3	0	0	0	1	0	1	-999	0	-999	-999	2	0	0	0	0	0
A0f1d5b7f	A77b95f28	1	53	9.16	122	41	145	-999	7	1	4	0	0	0	0	0	1	-999	0	-999	-999	2	0	0	0	0	1
A21b65e45	ccc440a5	1	25	2.53	113	60	70	-999	4	1	2	0	0	0	0	0	1	-999	0	-999	-999	2	0	0	0	0	0
d35c4fcc	feebcc57	1	44	2.53	81.2	66	59	1.48	6	1	2	0	0	0	0	0	1	0	0	-999	-999	2	0	0	0	0	0
e3099c09	A849e42b2	1	25	22.2	102.2	63	84	4.03	4	1	3	0	0	0	0	0	1	0	0	-999	-999	2	0	0	0	0	0
d0d54d0f	f402e433	1	58	11.7	133.8	63	146	-999	7	1	3	0	0	0	1	0	1	-999	0	-999	-999	2	0	0	0	0	0
e9fcc34d	A343cfa9c	1	24	6.08	75.6	63	87	1	4	1	2	0	0	0	0	0	1	0	0	-999	-999	2	0	0	0	0	0
f2047c17	d1233a71	1	39	0.78	-999	53.7	74.4	0.5	5	2	3	0	0	0	-999	0	1	0	0	-999	-999	2	0	0	0	0	0
A4046c1be	b3abeed1	1	25	7.48	-999	72.8	103	-999	4	2	2	0	0	0	-999	0	1	-999	0	-999	-999	2	0	0	0	0	0
ebf29b81	A7e7e9df5	1	36	22.13	-999	55	112.2	1.2	5	1	2	0	0	0	-999	0	1	0	0	-999	-999	2	0	0	0	0	0
A371e6e08	A3ea291dc	1	66	11.41	-999	47	39.4	-999	8	1	3	0	0	0	-999	0	1	-999	0	-999	-999	2	0	0	0	0	0
A7b3087f7	ce161d9c	1	57	26	-999	51	84	-999	7	2	3	0	0	0	-999	0	1	-999	0	-999	-999	2	0	0	0	0	0
bd118e7b	A5c4ce37a	1	23	21.06	-999	85	107.5	-999	4	1	2	0	0	0	-999	0	1	-999	0	-999	-999	2	0	0	0	0	0
cf358d1c	A71e227f1	1	38	14.68	64.78	47.3	94	0.3	5	1	2	0	0	0	0	0	1	0	0	-999	-999	2	0	0	0	0	0
a66ce68f	A1e01ab37	1	55	18.46	-999	79	80.7	-999	7	1	2	0	0	0	-999	0	1	-999	0	-999	-999	2	0	0	0	0	0
A0ec89b31	b6235776	1	26	13.7	85.8	56	81	-999	4	1	3	0	0	0	0	0	1	-999	0	-999	-999	2	0	0	0	0	0
A35a08ecb	A884fcc60	1	53	6.41	145.6	60	102	27.85	7	1	3	0	0	0	1	0	1	1	0	-999	-999	2	0	0	0	0	0
A18d470e5	b5892925	1	31	10.7	138.2	45	69	0.12	5	1	3	0	0	0	1	0	1	0	0	-999	-999	2	0	0	0	0	0
A1eab3dfd	A69f68f77	1	41	3.08	-999	67	76	0.2	6	1	2	0	0	0	-999	0	1	0	0	-999	-999	2	0	0	0	0	0
A8eebb079	b368e727	1	26	5.36	39.8	66	96	-999	4	1	2	0	0	0	0	0	1	-999	0	-999	-999	2	0	0	0	0	0
a815067c	A96abccfd	1	29	13.5	93.8	70	97	1	4	1	2	0	0	0	0	0	1	0	0	-999	-999	2	0	0	0	0	0
A1d14f0f9	A221969bc	1	60	20.95	-999	53.7	76	0.7	7	2	3	0	0	0	-999	0	1	0	0	-999	-999	2	0	0	0	0	0
A66132b1c	ef7b35ad	1	35	17.5	110.4	61	63	0.27	5	1	2	0	0	0	0	0	1	0	0	-999	-999	2	0	0	0	0	0
f4fc1ac6	A02676357	1	20	6.28	-999	57	87.2	-999	3	2	2	0	0	0	-999	0	1	-999	0	-999	-999	2	0	0	0	0	0
A23850eb8	A32672eb2	1	21	21	101.8	63	91	-999	4	1	3	0	0	0	0	0	1	-999	0	-999	-999	2	0	0	0	0	0
d0f05936	A6457ce95	1	65	9.69	94.36	62.4	57.4	13.4	8	1	3	0	0	0	0	0	1	1	0	-999	-999	2	0	0	0	0	0
abe0ccdc	A470fd0b9	1	44	0.6	116.5	41.7	89	-999	6	1	3	0	0	0	0	0	1	-999	0	-999	-999	2	0	0	0	0	0
A9c95695b	b7c5fd11	1	29	3.4	41.2	46	79	1.2	4	1	2	0	0	0	0	0	1	0	0	-999	-999	2	0	0	0	0	0
A4f692e0f	e0471b06	1	24	16	129.6	63	87	1.35	4	1	2	0	0	0	0	0	1	0	0	-999	-999	2	0	0	0	0	0
A965aa125	A88f97c07	1	30	16.2	64.2	62	74	-999	4	1	2	0	0	0	0	0	1	-999	0	-999	-999	2	0	0	0	0	0
A468aa311	A767c9bd5	1	20	2.53	101	50	60	-999	3	2	2	0	0	0	0	0	1	-999	0	-999	-999	2	0	0	0	0	0
A666d6fe5	e81c1b9b	1	39	8.75	148	58	75	-999	5	2	3	0	0	0	1	0	1	-999	0	-999	-999	2	0	0	0	0	0
e83a33c5	A5338b30d	1	26	2.53	134.4	82	88	-999	4	1	2	0	0	0	1	0	1	-999	0	-999	-999	2	0	0	0	0	0
dcc29e4d	b572ebd3	1	44	14.8	94.2	42	44	-999	6	1	2	0	0	0	0	0	1	-999	0	-999	-999	2	0	0	0	0	0
A25b99b9c	A0f872c7d	1	36	11.98	129.8	49	76	2.13	5	1	2	0	0	0	0	0	1	0	0	-999	-999	2	0	0	0	0	0
A30ca4f2a	A9212e5e6	1	44	14.1	87.8	65	96	-999	6	2	3	0	0	0	0	0	1	-999	0	-999	-999	2	0	0	0	0	0
A44864c96	A9d2aa4cc	1	61	10.7	161.2	55	139	-999	8	1	3	0	0	0	1	0	1	-999	0	-999	-999	2	0	0	0	0	0
A625501d1	A614dd46d	1	38	21	98.8	78	71	-999	5	1	2	0	0	0	0	0	1	-999	0	-999	-999	2	0	0	0	0	0
ecd8409a	c8c49ce5	1	36	20.3	73.6	65	42	-999	5	1	2	0	0	0	0	0	1	-999	0	-999	-999	2	0	0	0	0	0
f0b48f80	A0eccf780	1	42	3.46	79.8	59	56	-999	6	1	2	0	0	0	0	0	1	-999	0	-999	-999	2	0	0	0	0	0
bcb34b4d	A7bad1b65	1	43	16	72.2	75	84	-999	6	1	2	0	0	0	0	0	1	-999	0	-999	-999	2	0	0	0	0	0
A2e18e12a	A9d5cbb39	1	43	2.53	136.2	77	79	0.28	6	1	2	0	0	0	1	0	1	0	0	-999	-999	2	0	0	0	0	0
fb1548ce	A316f76dc	1	25	7.36	92.2	64	49	0.03	4	1	2	0	0	0	0	0	1	0	0	-999	-999	2	0	0	0	0	0
A04e729a9	a69de994	1	36	11.2	126.6	53	102	-999	5	2	2	0	0	0	0	0	1	-999	0	-999	-999	2	0	0	0	0	0
b0ff7bdc	A2739d7d1	1	50	16	114.8	51	121	0.28	6	1	3	0	0	0	0	0	1	0	0	-999	-999	2	0	0	0	0	0
bdc1cc59	A766e121b	1	42	4.16	59.4	82	103	-999	6	1	2	0	0	0	0	0	1	-999	0	-999	-999	2	0	0	0	0	0
e560f3c5	A948d4051	1	46	7.29	77.6	65	127	-999	6	1	3	0	0	0	0	0	1	-999	0	-999	-999	2	0	0	0	0	0
A88e1a9ff	dd5cd48d	1	50	3.41	90.6	56	107	3	6	1	2	0	0	0	0	0	1	0	0	-999	-999	2	0	0	0	0	0
a818957b	A40a30cd5	1	49	7.82	84.4	64	98	-999	6	1	3	0	0	0	0	0	1	-999	0	-999	-999	2	0	0	0	0	0
cd5f8e6d	A6ecebbd7	1	28	6.42	83	64	130	-999	4	1	3	0	0	0	0	0	1	-999	0	-999	-999	2	0	0	0	0	0
A716f129d	aafa4495	1	55	3.14	78.2	64	64	-999	7	1	3	0	0	0	0	0	1	-999	0	-999	-999	2	0	0	0	0	0
e3687e2a	c5f66e67	1	37	13.05	122.2	69	44	0.32	5	1	3	0	0	0	0	0	1	0	0	-999	-999	2	0	0	0	0	0
f393ed8e	A807679c2	1	41	7.02	107	53	65	-999	6	2	2	0	0	0	0	0	1	-999	0	-999	-999	2	0	0	0	0	0
A5050ad17	A46e87dba	1	49	2.53	88.6	51	77	-999	6	1	2	0	0	0	0	0	1	-999	0	-999	-999	2	0	0	0	0	0
c73e0da9	c84c18bc	1	67	20.2	94.2	62	114	0.15	8	1	3	0	0	0	0	0	1	0	0	-999	-999	2	0	0	0	0	0
A23ed5d9b	A7022e1ff	1	64	2.53	117.6	53	112	1.41	8	1	3	0	0	0	0	0	1	0	0	-999	-999	2	0	0	0	0	0
A7a6171f6	A021cb18e	1	54	5.27	194	69	85	-999	7	2	2	0	0	0	1	0	1	-999	0	-999	-999	2	0	0	0	0	0
A0709e100	A2dc63162	1	32	5.81	90	54	40	-999	5	2	3	0	0	0	0	0	1	-999	0	-999	-999	2	0	0	0	0	0
A2a35cd9a	A865a0edb	1	29	18.3	191.4	73	93	20.63	4	1	3	0	0	0	1	0	1	1	0	-999	-999	2	0	0	0	0	0
da2adacc	A39c2e673	1	45	23.4	169.8	46	111	-999	6	1	3	0	0	0	1	0	1	-999	0	-999	-999	2	0	0	0	0	0
A0a5c8143	bdbc6c3a	1	36	2.89	-999	92	48	-999	5	1	2	0	0	0	-999	0	1	-999	0	-999	-999	2	0	0	0	0	0
A6078ab6d	b2847f96	1	63	0.74	-999	51	82.4	-999	8	2	3	0	0	0	-999	0	1	-999	0	-999	-999	2	0	0	0	0	0
A79830ce5	d86580a5	1	61	1.53	96.7	50.2	83	3.1	8	2	3	0	0	0	0	0	1	0	0	-999	-999	2	0	0	0	0	0
A8d0a8cbf	d8f3f4a3	1	52	7.36	63	51	95	0.98	7	2	3	0	0	0	0	0	1	0	0	-999	-999	2	0	0	0	0	0
A491a8980	A7c67ae88	1	46	4.89	90	65	105	-999	6	1	2	0	0	0	0	0	1	-999	0	-999	-999	2	0	0	0	0	0
A556da99b	A9c0dee10	1	79	26.82	-999	60	64.2	-999	9	1	3	0	0	0	-999	0	1	-999	0	-999	-999	2	0	0	0	0	0
e9cf0653	A45158201	1	40	2.53	119.2	53	74	0.18	5	1	2	0	0	0	0	0	1	0	0	-999	-999	2	0	0	0	0	0
A7a44fc7a	A399bd91a	1	16	5.43	94.2	49	34	-999	3	1	3	0	0	0	0	0	1	-999	0	-999	-999	2	0	0	0	0	0
ef01091e	A62df359b	1	27	2.92	191.6	59	77	-999	4	2	3	0	0	0	1	0	1	-999	0	-999	-999	2	0	0	0	0	0
A1210e6c2	A78c94eaa	1	42	15.7	131.8	55	73	-999	6	1	3	0	0	0	1	0	1	-999	0	-999	-999	2	0	0	0	0	0
a5d78811	A020cdf23	1	43	2.53	192.8	56	116	10.17	6	1	2	0	0	0	1	0	1	1	0	-999	-999	2	0	0	0	0	0
ae869506	A98b99c2e	1	31	7.87	44.6	62	52	0	5	2	3	0	0	0	0	0	1	0	0	-999	-999	2	0	0	0	0	0
cead1800	b06fa6f0	1	26	10.5	75.4	77	123	-999	4	1	2	0	0	0	0	0	1	-999	0	-999	-999	2	0	0	0	0	0
ff9511e0	c563554e	1	71	18.3	62.4	46	128	0.87	9	1	3	0	0	0	0	0	1	0	0	-999	-999	2	0	0	0	0	0
ca306090	A3878bff9	1	67	3.7	123	47	105	-999	8	1	3	0	0	0	0	0	1	-999	0	-999	-999	2	0	0	0	0	0
A78c549f9	A6dc12a7c	1	35	2.83	100.6	43	122	-999	5	1	3	0	0	0	0	0	1	-999	0	-999	-999	2	0	0	0	0	0
A987f08bb	A0706ad2c	1	55	1.25	-999	63.5	118	-999	7	1	3	0	0	0	-999	0	1	-999	0	-999	-999	2	0	0	0	0	0
ea650242	A551a414a	1	55	10.28	134.4	92	73	-999	7	1	2	0	0	0	1	0	1	-999	0	-999	-999	2	0	0	0	0	0
e3c80264	fd35e931	1	39	11.6	89	57	85	-999	5	1	3	0	0	0	0	0	1	-999	0	-999	-999	2	0	0	0	0	0
cf52b737	A7699615e	1	67	10.7	99.4	50	103	1.09	8	1	3	0	0	0	0	0	1	0	0	-999	-999	2	0	0	0	0	0
A9bf785e9	ff61e306	1	23	23.9	90.6	84	122	2.57	4	1	2	0	0	0	0	0	1	0	0	-999	-999	2	0	0	0	0	0
A6e686f31	A20073d61	1	24	10.1	88	84	40	-999	4	1	2	0	0	0	0	0	1	-999	0	-999	-999	2	0	0	0	0	0
A7c3afe3a	A6a05fb86	1	32	2.53	68.6	66	47	-999	5	1	2	0	0	0	0	0	1	-999	0	-999	-999	2	0	0	0	0	0
A52088262	ed7200f2	1	30	4.32	119	74	100	-999	4	2	2	0	0	0	0	0	1	-999	0	-999	-999	2	0	0	0	0	0
f06436fb	f2239e68	1	29	4.63	108.8	55	116	-999	4	2	3	0	0	0	0	0	1	-999	0	-999	-999	2	0	0	0	0	0
A3c2ea00c	A6c4ddbba	1	41	8.19	82.2	48	119	-999	6	1	2	0	0	0	0	0	1	-999	0	-999	-999	2	0	0	0	0	0
b28bb581	A3a5a0fec	1	37	5.51	104.4	75	53	0	5	1	3	0	0	0	0	0	1	0	0	-999	-999	2	0	0	0	0	0
A09c8798b	bb4ce681	1	41	19.6	65.2	71	64	-999	6	1	2	0	0	0	0	0	1	-999	0	-999	-999	2	0	0	0	0	0
b6cfb9e2	A31cba095	1	16	8.17	76.6	51	77	-999	3	2	3	0	0	0	0	0	1	-999	0	-999	-999	2	0	0	0	0	0
A739ec77b	A216bafba	1	61	12.5	63.4	45.3	106.2	4.5	8	1	3	0	0	0	0	0	1	0	0	-999	-999	2	0	0	0	0	0
dcf8345c	A4b6794d9	1	48	9.33	136.4	58	98	-999	6	2	4	0	0	0	1	0	1	-999	0	-999	-999	2	0	0	0	0	1
ffb3b559	A6cf1d09e	1	28	14.2	106.2	61	114	-999	4	1	3	0	0	0	0	0	1	-999	0	-999	-999	2	0	0	0	0	0
A71181f5d	A1406d0be	1	70	3.8	185	67	110	7.8	8	1	3	0	0	0	1	0	1	0	0	-999	-999	2	0	0	0	0	0
c567607d	f50c55e6	1	24	7.29	71.2	88	49	-999	4	1	2	0	0	0	0	0	1	-999	0	-999	-999	2	0	0	0	0	0
A778761ba	A570e0034	1	33	2.53	92.2	87	124	-999	5	1	2	0	0	0	0	0	1	-999	0	-999	-999	2	0	0	0	0	0
cc55b4c2	f06f087d	1	56	2.53	262.8	57	136	-999	7	1	2	0	0	0	1	0	1	-999	0	-999	-999	2	0	0	0	0	0
c5165083	A7e8304dc	1	27	14.9	-999	63	63	-999	4	1	2	0	0	0	-999	0	1	-999	0	-999	-999	2	0	0	0	0	0
A1180705d	A6e6f0cb7	1	42	8.66	99.6	77	37	-999	6	1	3	0	0	0	0	0	1	-999	0	-999	-999	2	0	0	0	0	0
A3191ffaa	f83b4acd	1	39	16	67	59	120	-999	5	1	3	0	0	0	0	0	1	-999	0	-999	-999	2	0	0	0	0	0
A5f72fd7c	A7cc84bf2	1	20	2.53	30.8	70	33	-999	3	2	3	0	0	0	0	0	1	-999	0	-999	-999	2	0	0	0	0	0
A28479e26	A91ae1116	1	35	9.64	75.8	41	46	-999	5	1	2	0	0	0	0	0	1	-999	0	-999	-999	2	0	0	0	0	0
A92414e34	A4aaf9b09	1	47	9.56	84	67	95	-999	6	2	3	0	0	0	0	0	1	-999	0	-999	-999	2	0	0	0	0	0
fb7fb643	A1efbc3fd	1	53	8.47	112.8	87	106	-999	7	1	3	0	0	0	0	0	1	-999	0	-999	-999	2	0	0	0	0	0
A894a8d01	A56844d8b	1	32	9.42	97.2	49	139	-999	5	1	2	0	0	0	0	0	1	-999	0	-999	-999	2	0	0	0	0	0
e28ccaa8	A54bb9f1f	1	32	13.8	124.4	72	113	0.43	5	1	2	0	0	0	0	0	1	0	0	-999	-999	2	0	0	0	0	0
A9b934e3e	A86f31660	1	55	1.44	198.68	63	136.6	3.6	7	1	3	0	0	0	1	0	1	0	0	-999	-999	2	0	0	0	0	0
aa2503ca	A3ecb1238	1	28	0.97	-999	69	84	-999	4	1	2	0	0	0	-999	0	1	-999	0	-999	-999	2	0	0	0	0	0
A251d2981	dae0392f	701	23	1.63	112.48	41	72.6	-999	4	1	2	0	0	0	0	0	1	-999	0	0	2	2	0	0	0	0	0
A0bbf9f8f	f9cc5500	1	72	3.87	102.68	84	111.6	1.8	9	1	3	0	0	0	0	0	1	0	0	-999	-999	2	0	0	0	0	0
A555850e8	A944423d9	1	25	18.4	66.4	45	83	4.93	4	1	3	0	0	0	0	0	1	0	0	-999	-999	2	0	0	0	0	0
A59dac69c	A0aef8211	1	41	22.2	81.6	61	127	0.71	6	2	2	0	0	0	0	0	1	0	0	-999	-999	2	0	0	0	0	0
A83a78b3a	b52fe05a	1	38	13.3	71.94	40	60.3	1	5	1	2	0	0	0	0	0	1	0	0	-999	-999	2	0	0	0	0	0
A74e06e9f	ad5013ad	1	6	2.84	59.98	61	65.1	-999	2	2	2	0	0	0	0	0	1	-999	0	-999	-999	2	0	0	0	0	0
eba734ce	A94becb48	1	63	8.13	116.02	96.5	82.4	1.3	8	1	3	0	0	0	0	0	1	0	0	-999	-999	2	0	0	0	0	0
A2ab3fcb8	A8bc13a41	1	58	13.62	137.02	56.5	97	7	7	1	3	0	0	0	1	0	1	0	0	-999	-999	2	0	0	0	0	0
A23c6d0d7	beded74c	1	38	2.53	98.2	73	79	-999	5	1	3	0	0	0	0	0	1	-999	0	-999	-999	2	0	0	0	0	0
A2a14e0e7	A26782ebc	1	31	5.01	103.4	54	93	-999	5	1	2	0	0	0	0	0	1	-999	0	-999	-999	2	0	0	0	0	0
A7dd49e56	A171dc0ec	1	29	11.86	-999	55	80.8	-999	4	1	2	0	0	0	-999	0	1	-999	0	-999	-999	2	0	0	0	0	0
A766af62a	A6700ccfc	1	25	2.53	119.6	58	51	-999	4	1	2	0	0	0	0	0	1	-999	0	-999	-999	2	0	0	0	0	0
A6a96ab0b	b0dcea6e	1	64	6.33	-999	70.2	105	-999	8	1	3	0	0	0	-999	0	1	-999	0	-999	-999	2	0	0	0	0	0
A9ff84766	A2f9ff818	1	52	2.53	107.8	70	96	-999	7	1	2	0	0	0	0	0	1	-999	0	-999	-999	2	0	0	0	0	0
a0b2ed93	A98d3aa2a	1	36	2.53	91	54	50	-999	5	1	2	0	0	0	0	0	1	-999	0	-999	-999	2	0	0	0	0	0
A5a857175	A4d57a451	1	25	2.53	112	58	60	0	4	1	2	0	0	0	0	0	1	0	0	-999	-999	2	0	0	0	0	0
d937ffa2	cc3c9fe6	1	28	7.59	106.6	72	102	-999	4	1	2	0	0	0	0	0	1	-999	0	-999	-999	2	0	0	0	0	0
d705884a	e43131ef	1	34	3.69	69.4	74	58	-999	5	1	2	0	0	0	0	0	1	-999	0	-999	-999	2	0	0	0	0	0
A9690463a	A7c72a5d2	1	61	5.86	79.2	56	69	0	8	2	3	0	0	0	0	0	1	0	0	-999	-999	2	0	0	0	0	0
A8f4e3ac8	A3beff86d	1	33	11.2	39.2	54	79	0.47	5	1	3	0	0	0	0	0	1	0	0	-999	-999	2	0	0	0	0	0
A8e6d48d5	d615f841	1	84	8.82	99.8	56	136	0.54	10	1	3	0	0	0	0	0	1	0	0	-999	-999	2	0	0	0	0	0
fb9b2de9	A46bf6a4f	1	26	4.46	82.4	61	53	-999	4	1	2	0	0	0	0	0	1	-999	0	-999	-999	2	0	0	0	0	0
f51ca7d8	ac73d0ec	1	50	2.53	128.4	46	123	-999	6	1	3	0	0	0	0	0	1	-999	0	-999	-999	2	0	0	0	0	0
A2dabe4cf	A0b447387	1	42	6.7	102.8	42	91	-999	6	1	2	0	0	0	0	0	1	-999	0	-999	-999	2	0	0	0	0	0
dd330fcf	baac73fe	1	39	4.87	87.8	78	106	-999	5	1	2	0	0	0	0	0	1	-999	0	-999	-999	2	0	0	0	0	0
A4e1cf542	A3f29c502	1	35	4.58	75.4	60	43	-999	5	1	2	0	0	0	0	0	1	-999	0	-999	-999	2	0	0	0	0	0
A9b333214	A12dc1274	1	38	7.36	96.6	73	87	-999	5	2	1	0	0	0	0	0	1	-999	0	-999	-999	2	0	0	0	0	-999
aced7005	c3cd37cb	1	55	2.53	115	60	85	-999	7	2	2	0	0	0	0	0	1	-999	0	-999	-999	2	0	0	0	0	0
f4cd1757	A8bba5b9b	1	70	19.7	93.4	70	98	2.94	8	1	3	0	0	0	0	0	1	0	0	-999	-999	2	0	0	0	0	0
A1bc1000f	A3df218af	1	28	5.22	111.4	53	73	-999	4	1	2	0	0	0	0	0	1	-999	0	-999	-999	2	0	0	0	0	0
A9f09cdda	A0c925504	1	35	20.3	86.4	47	63	-999	5	1	3	0	0	0	0	0	1	-999	0	-999	-999	2	0	0	0	0	0
A4541a289	A1c8b434d	1	36	11.9	62.4	57	78	-999	5	1	3	0	0	0	0	0	1	-999	0	-999	-999	2	0	0	0	0	0
b99c24b3	A3a73cc85	1	33	25.6	128.8	47	91	-999	5	1	1	0	0	0	0	0	1	-999	0	-999	-999	2	0	0	0	0	-999
A0b3fe555	A3ee3f521	1	27	10.7	56.4	53	118	-999	4	1	2	0	0	0	0	0	1	-999	0	-999	-999	2	0	0	0	0	0
A3ea291dc	A2578149e	1	38	2.53	129.2	80	54	0	5	1	2	0	0	0	0	0	1	0	0	-999	-999	2	0	0	0	0	0
A8041475d	A481219a1	1	65	5.95	50.2	65	84	0.1	8	1	3	0	0	0	0	0	1	0	0	-999	-999	2	0	0	0	0	0
a3de3fd4	A0e1d52a5	1	36	2.53	93.6	47	67	-999	5	1	2	0	0	0	0	0	1	-999	0	-999	-999	2	0	0	0	0	0
e8b4beb5	fb23dc6c	214	25	5.96	57.16	81.4	55	0.2	4	1	3	0	0	0	0	0	1	0	0	0	1	2	0	0	0	0	0
A083f509d	A5014f716	1	47	6.7	-999	44	114.3	0.1	6	1	2	0	0	0	-999	0	1	0	0	-999	-999	2	0	0	0	0	0
A0d0fa5f5	a5bb4657	1	34	6.42	-999	60.9	35	1.7	5	1	2	0	0	0	-999	0	1	0	0	-999	-999	2	0	0	0	0	0
fa69411a	A4600b95c	1	47	7.07	141.06	75	129.7	3.5	6	1	3	0	0	0	1	0	1	0	0	-999	-999	2	0	0	0	0	0
A96f1436d	fb778dfc	1	70	23.6	-999	60	86.6	2.1	8	2	2	0	0	0	-999	0	1	0	0	-999	-999	2	0	0	0	0	0
f34eb9d3	dec1ca6a	1	47	2.53	101.6	67	72	-999	6	1	3	0	0	0	0	0	1	-999	0	-999	-999	2	0	0	0	0	0
A953abe48	af992f60	1	64	6.09	116.4	56	93	-999	8	2	3	0	0	0	0	0	1	-999	0	-999	-999	2	0	0	0	0	0
A06ccf562	A12feb524	1	22	1.02	83.2	66	54	-999	4	1	2	0	0	0	0	0	1	-999	0	-999	-999	2	0	0	0	0	0
c57e45c1	afd7a716	1	35	0.74	121.2	52	79	2.5	5	2	2	0	0	0	0	0	1	0	0	-999	-999	2	0	0	0	0	0
b2b7178d	A76eb0883	1	29	2.53	112.6	84	37	-999	4	1	2	0	0	0	0	0	1	-999	0	-999	-999	2	0	0	0	0	0
a4758ce2	f70b235a	1	32	10.6	94.2	79	144	13.18	5	1	2	0	0	0	0	0	1	1	0	-999	-999	2	0	0	0	0	0
A125cc8fa	A440a3eb2	1	33	10.1	100.4	45	58	2.22	5	1	3	0	0	0	0	0	1	0	0	-999	-999	2	0	0	0	0	0
A2720d8d6	A34e1aada	1	38	5.4	-999	78	39.2	-999	5	1	2	0	0	0	-999	0	1	-999	0	-999	-999	2	0	0	0	0	0
A8cd412b2	fc68db48	1	25	21.7	79.4	55	113	-999	4	1	2	0	0	0	0	0	1	-999	0	-999	-999	2	0	0	0	0	0
f2ce1644	A50a1f113	1	23	10.7	86	45	125	-999	4	1	2	0	0	0	0	0	1	-999	0	-999	-999	2	0	0	0	0	0
A240e8f42	A2c505bb5	1	45	3.7	101	56	150	-999	6	1	2	0	0	0	0	0	1	-999	0	-999	-999	2	0	0	0	0	0
A99c03a69	A03ffeecf	1	40	21.8	75.8	65	86	0.02	5	1	2	0	0	0	0	0	1	0	0	-999	-999	2	0	0	0	0	0
c7c63acc	a462b496	1	25	2.53	81.2	57	99	-999	4	1	2	0	0	0	0	0	1	-999	0	-999	-999	2	0	0	0	0	0
A8caeb755	A0f8bd7a2	1	35	11.6	115.8	68	71	4.82	5	1	3	0	0	0	0	0	1	0	0	-999	-999	2	0	0	0	0	0
A01ec3d27	A39701164	1	34	25.1	91.8	55	51	-999	5	1	3	0	0	0	0	0	1	-999	0	-999	-999	2	0	0	0	0	0
A220e8242	A97d7f991	1	34	3.15	59.2	53	69	-999	5	1	2	0	0	0	0	0	1	-999	0	-999	-999	2	0	0	0	0	0
A8c525f93	A8393d987	1	26	21.8	124.8	56	61	0.2	4	2	3	0	0	0	0	0	1	0	0	-999	-999	2	0	0	0	0	0
A32768dc1	c1a5b700	1	36	4.04	115.2	56	74	-999	5	1	2	0	0	0	0	0	1	-999	0	-999	-999	2	0	0	0	0	0
A82572b95	A7536f1fb	1	45	13	119	49	85	-999	6	1	3	0	0	0	0	0	1	-999	0	-999	-999	2	0	0	0	0	0
A93f7fb79	A3c8f47d2	1	8	28.6	81.2	70.2	38.6	-999	2	2	2	0	0	0	0	0	1	-999	0	-999	-999	2	0	0	0	0	0
A7f7e4d7e	ab9d22b3	1	30	15.62	-999	64	62.7	-999	4	1	2	0	0	0	-999	0	1	-999	0	-999	-999	2	0	0	0	0	0
A43219ea9	c9a5da07	954	46	16.98	89.38	59	76.8	-999	6	1	2	0	0	0	0	0	1	-999	0	0	1	2	0	0	0	0	0
A6739d7f3	A0415aa88	1	28	5.03	-999	71	37.6	0.8	4	1	2	0	0	0	-999	0	1	0	0	-999	-999	2	0	0	0	0	0
A34451041	cd16cb6e	1	29	2.84	-999	90	63	-999	4	1	2	0	0	0	-999	0	1	-999	0	-999	-999	2	0	0	0	0	0
A8134f162	A97616f8c	1	24	12.9	116.4	71	43	-999	4	1	3	0	0	0	0	0	1	-999	0	-999	-999	2	0	0	0	0	0
b2d0bf51	A5dd7792e	1	56	9.4	82	64	55	-999	7	1	3	0	0	0	0	0	1	-999	0	-999	-999	2	0	0	0	0	0
A1e0b605f	A1f2c8a31	1	47	4.03	169.8	56	116	-999	6	1	3	0	0	0	1	0	1	-999	0	-999	-999	2	0	0	0	0	0
A96f89b80	a1656427	1	28	4.32	92.6	59	57	-999	4	1	2	0	0	0	0	0	1	-999	0	-999	-999	2	0	0	0	0	0
A4495c083	c6372dcd	1	45	9.17	131.2	53	94	-999	6	1	2	0	0	0	1	0	1	-999	0	-999	-999	2	0	0	0	0	0
A313cd30d	A650d5324	1	18	8.86	88.6	70	72	0.01	3	1	3	0	0	0	0	0	1	0	0	-999	-999	2	0	0	0	0	0
A7385cae6	A9dfbae98	1	32	14.6	134.2	64	89	1.17	5	1	2	0	0	0	1	0	1	0	0	-999	-999	2	0	0	0	0	0
A2b1e7392	bca9a896	502	44	25.7	129.2	53	104	0	6	1	2	0	0	0	0	0	1	0	0	0	0	2	0	0	0	0	0
d09827d9	A7cbc6998	1	68	18.5	88.1	57.5	97	6	8	1	2	0	0	0	0	0	1	0	0	-999	-999	2	0	0	0	0	0
ea1bcb31	f0d93d7a	1	59	21.92	109.74	65.6	108	-999	7	1	3	0	0	0	0	0	1	-999	0	-999	-999	2	0	0	0	0	0
A4ae939e7	c706986c	1	42	9.05	-999	51	55.8	0.9	6	1	2	0	0	0	-999	0	1	0	0	-999	-999	2	0	0	0	0	0
A955dfe16	A0b63bc37	1	62	21.92	143.64	59	81.8	2.2	8	1	3	0	0	0	1	0	1	0	0	-999	-999	2	0	0	0	0	0
f6e2d4fb	bb7c3ce2	1	56	5.16	139.4	60	83	-999	7	1	3	0	0	0	1	0	1	-999	0	-999	-999	2	0	0	0	0	0
A312999ab	A165176ff	1	70	10.8	117.8	71	121	-999	8	1	2	0	0	0	0	0	1	-999	0	-999	-999	2	0	0	0	0	0
A8c3a4d4b	aaf4eee8	1	31	3.38	62	69	50	-999	5	1	2	0	0	0	0	0	1	-999	0	-999	-999	2	0	0	0	0	0
A121076a4	A062b6878	1	28	4.5	106.6	88	63	0.33	4	1	2	0	0	0	0	0	1	0	0	-999	-999	2	0	0	0	0	0
A044c06ac	A81d0f6f1	1	32	8.05	81.8	48	101	0.22	5	1	3	0	0	0	0	0	1	0	0	-999	-999	2	0	0	0	0	0
c34ae04b	efd42b4f	1	36	10.6	111.2	55	79	-999	5	1	3	0	0	0	0	0	1	-999	0	-999	-999	2	0	0	0	0	0
a68a5f2e	e03174cd	1	61	22.3	135	74	115	-999	8	1	3	0	0	0	1	0	1	-999	0	-999	-999	2	0	0	0	0	0
A38bfb45a	e28d8537	1	33	28	67.8	56	81	-999	5	1	1	0	0	0	0	0	1	-999	0	-999	-999	2	0	0	0	0	-999
b346a1b3	db676755	1	39	5.87	119.2	81	64	0.1	5	1	2	0	0	0	0	0	1	0	0	-999	-999	2	0	0	0	0	0
A2c5ae076	c2db217e	1	53	2.87	130.2	55	64	0.16	7	2	3	0	0	0	1	0	1	0	0	-999	-999	2	0	0	0	0	0
eac627fa	c22e1d3e	1	62	22.1	215	99	85	-999	8	1	3	0	0	0	1	0	1	-999	0	-999	-999	2	0	0	0	0	0
fad2f10e	aa802b2d	1	29	12	92.4	56	64	-999	4	1	2	0	0	0	0	0	1	-999	0	-999	-999	2	0	0	0	0	0
A6bc53897	A16f56cfd	1	36	25.6	176.6	73	67	-999	5	1	2	0	0	0	1	0	1	-999	0	-999	-999	2	0	0	0	0	0
A93919581	cf200d76	1	49	26.8	115.8	53	81	10	6	1	3	0	0	0	0	0	1	1	0	-999	-999	2	0	0	0	0	0
A1b8f3947	b6b1b469	1	25	4.66	146.6	41	127	6.97	4	1	3	0	0	0	1	0	1	0	0	-999	-999	2	0	0	0	0	0
A966243b9	A7b4f31cb	1	36	2.53	80.8	59	71	-999	5	2	2	0	0	0	0	0	1	-999	0	-999	-999	2	0	0	0	0	0
e725a919	fb956343	1	40	27.8	107.8	40	136	9.73	5	1	3	0	0	0	0	0	1	0	0	-999	-999	2	0	0	0	0	0
A4b9fd282	afa90123	1	43	10.7	155.8	65	101	0.87	6	1	3	0	0	0	1	0	1	0	0	-999	-999	2	0	0	0	0	0
A80dd61da	A2d2c33c5	1	47	4.47	82.6	49	77	5.1	6	1	2	0	0	0	0	0	1	0	0	-999	-999	2	0	0	0	0	0
A08b25a1f	A77aca1d9	1	32	13.2	79.6	49	72	-999	5	1	3	0	0	0	0	0	1	-999	0	-999	-999	2	0	0	0	0	0
A24975a89	bd7d99b2	1	51	5.96	111.4	55	78	-999	7	1	3	0	0	0	0	0	1	-999	0	-999	-999	2	0	0	0	0	0
b797d397	e37faa3f	379	57	1.81	-999	63.1	91	0.6	7	2	2	0	0	0	-999	0	1	0	0	0	1	2	0	0	0	0	0
a165b612	A9f7ca3ee	1	43	4.38	130	49	120	-999	6	1	1	0	0	0	1	0	1	-999	0	-999	-999	2	0	0	0	0	-999
A1db01826	A762ee53f	1	24	17.4	108	65	35	-999	4	2	2	0	0	0	0	0	1	-999	0	-999	-999	2	0	0	0	0	0
A6da23354	A944c53a1	581	53	18.46	-999	86.8	125	-999	7	1	3	0	0	0	-999	0	1	-999	0	0	2	2	0	0	0	0	0
e3ff67a0	A7a9832e8	1	68	9.78	48.4	69.4	96	3.2	8	1	2	0	0	0	0	0	1	0	0	-999	-999	2	0	0	0	0	0
def76dbc	A5bba19f5	1	85	4.52	143.18	45	104.1	0.7	10	1	2	0	0	0	1	0	1	0	0	-999	-999	2	0	0	0	0	0
A5b7fb45e	A1f6ebd8f	1	49	6.65	118.6	56.4	100	-999	6	1	2	0	0	0	0	0	1	-999	0	-999	-999	2	0	0	0	0	0
[truncated: 113,198 more rows]
